# Supplementary material for: (E)-Ethyl N′-[1-(2-hydroxy­phen­yl)ethyl­idene]hydrazinecarboxyl­ate
Source: Acta Crystallogr Sect E Struct Rep Online. 2008 Aug 16;64(Pt 9):o1766. doi: 10.1107/S1600536808025191 (PMC2960505; doi:10.1107/S1600536808025191)
Supplement: Supplementary file 2 [file e-64-o1766-Isup2.hkl]

#
# h,k,l, Fc-squared, Fo-squared, sigma(Fo-squared) and status flag
#
data_I
_shelx_title ' WE in P2(1)/c'
_shelx_refln_list_code          4
_shelx_F_calc_maximum      159.08
_exptl_crystal_F_000       472.00
_reflns_d_resolution_high  0.8395
 
loop_
 _symmetry_equiv_pos_as_xyz
 'x, y, z'
 '-x, y+1/2, -z+1/2'
 '-x, -y, -z'
 'x, -y-1/2, z-1/2'
 
_cell_length_a     8.0841
_cell_length_b    23.0520
_cell_length_c     6.6019
_cell_angle_alpha  90.000
_cell_angle_beta  111.584
_cell_angle_gamma  90.000
 
_shelx_F_squared_multiplier     1.000
 
loop_
 _refln_index_h
 _refln_index_k
 _refln_index_l
 _refln_F_squared_calc
 _refln_F_squared_meas
 _refln_F_squared_sigma
 _refln_observed_status
   1   0   0     7417.52     7681.30    467.56 o
   2   0   0     1546.33     1593.88    104.65 o
   3   0   0      300.43      279.12     21.95 o
   4   0   0       60.37       55.92      3.89 o
   5   0   0      402.09      390.23     15.77 o
   6   0   0      505.38      515.55     13.99 o
   7   0   0       11.51       13.31      2.76 o
   8   0   0        2.77        4.11      2.26 o
   1   1   0      540.62      547.31     19.66 o
   2   1   0      397.65      385.85     20.51 o
   3   1   0        9.45       10.07      1.19 o
   4   1   0       41.30       43.55      1.62 o
   5   1   0        5.17        4.72      0.91 o
   6   1   0        3.94        7.57      1.38 o
   7   1   0        7.17        7.18      1.59 o
   8   1   0        0.07        0.07      1.16 o
   0   2   0     1703.98     1681.32     51.07 o
   1   2   0      968.68      878.53     39.65 o
   2   2   0      138.55      147.59      5.76 o
   3   2   0      111.40      111.16      3.32 o
   4   2   0       17.89       16.86      1.19 o
   5   2   0       24.11       23.46      1.56 o
   6   2   0       29.92       32.87      2.19 o
   7   2   0        0.33       -0.08      1.04 o
   8   2   0        7.96        9.10      1.94 o
   1   3   0      724.26      668.92     37.30 o
   2   3   0     3148.36     3088.88    100.27 o
   3   3   0      229.27      216.54      7.54 o
   4   3   0      329.87      331.98      7.19 o
   5   3   0      124.60      120.77      3.52 o
   6   3   0      222.66      228.10      6.31 o
   7   3   0        8.53        7.96      1.62 o
   8   3   0        0.61       -0.43      1.18 o
   0   4   0     9255.22     8596.21    251.18 o
   1   4   0      448.51      441.45     14.45 o
   2   4   0      215.95      214.91      7.67 o
   3   4   0       64.68       76.16      2.40 o
   4   4   0       44.23       42.23      1.66 o
   5   4   0       91.72       92.70      2.64 o
   6   4   0       11.96       13.42      1.57 o
   7   4   0       39.89       41.17      2.96 o
   8   4   0        3.64        3.02      1.51 o
   1   5   0       24.72       30.77      1.30 o
   2   5   0      550.99      479.86     35.35 o
   3   5   0       88.25       86.42      2.36 o
   4   5   0      153.46      149.97      2.95 o
   5   5   0      131.33      131.51      3.11 o
   6   5   0      121.86      126.75      4.36 o
   7   5   0      126.88      138.28      4.59 o
   8   5   0        0.01       -0.41      1.23 o
   0   6   0        1.65        1.32      0.55 o
   1   6   0      142.93      146.61      3.32 o
   2   6   0      129.77      123.99     10.27 o
   3   6   0      591.13      568.09     16.11 o
   4   6   0       74.80       66.54      2.06 o
   5   6   0      182.94      182.09      4.92 o
   6   6   0        0.43        0.83      0.92 o
   7   6   0       67.17       69.11      3.63 o
   8   6   0        0.42        0.02      1.21 o
   1   7   0        1.00        1.16      0.52 o
   2   7   0      157.51      110.78      4.76 o
   3   7   0      178.84      163.18      5.07 o
   4   7   0        2.14        1.66      0.63 o
   5   7   0        5.59        4.67      1.04 o
   6   7   0      153.98      158.83      5.30 o
   7   7   0        4.83        4.43      1.43 o
   8   7   0        0.88       -0.02      1.27 o
   0   8   0     3258.54     3190.46     91.59 o
   1   8   0     3766.41     3758.46    112.77 o
   2   8   0     1021.58     1062.59     30.44 o
   3   8   0       22.19       12.80      2.14 o
   4   8   0        0.24        0.49      0.55 o
   5   8   0       27.43       25.87      1.72 o
   6   8   0       82.56       85.22      3.16 o
   7   8   0       79.18       78.49      3.82 o
   8   8   0       14.16       16.36      2.27 o
   1   9   0      960.28     1057.85     23.56 o
   2   9   0      451.02      505.43     13.27 o
   3   9   0      178.41      169.74      7.28 o
   4   9   0       55.39       56.14      2.21 o
   5   9   0        2.63        2.27      0.84 o
   6   9   0      122.59      126.44      3.83 o
   7   9   0      117.57      127.20      4.84 o
   8   9   0        0.02       -0.85      1.11 o
   0  10   0       16.65       12.27      1.49 o
   1  10   0      563.99      579.41     14.28 o
   2  10   0       18.60       22.27      1.46 o
   3  10   0       31.60       29.42      1.64 o
   4  10   0        0.69        1.16      0.62 o
   5  10   0        7.48        6.21      1.09 o
   6  10   0       84.13       86.13      3.22 o
   7  10   0       46.43       48.28      3.22 o
   8  10   0        0.08       -0.19      1.19 o
   1  11   0       21.20       17.71      1.34 o
   2  11   0       51.91       64.76      2.14 o
   3  11   0        4.62        5.29      0.85 o
   4  11   0       84.26       63.48     10.21 o
   5  11   0        2.03        2.61      0.90 o
   6  11   0       44.74       49.60      2.75 o
   7  11   0        0.95        1.65      1.20 o
   8  11   0        0.14       -0.32      1.29 o
   0  12   0       66.29       63.24      3.06 o
   1  12   0      374.16      391.63      8.88 o
   2  12   0       86.39       76.13      2.88 o
   3  12   0      313.19      315.34      6.15 o
   4  12   0       20.50       13.17      2.23 o
   5  12   0      290.18      294.96      6.32 o
   6  12   0        7.74        6.78      1.38 o
   7  12   0        5.90        7.33      1.79 o
   8  12   0        0.00       -0.86      1.52 o
   1  13   0     1569.84     1617.76     45.99 o
   2  13   0        0.88        0.38      0.55 o
   3  13   0       14.75       12.26      1.14 o
   4  13   0        0.72        0.72      0.68 o
   5  13   0       24.39       17.43      4.40 o
   6  13   0        0.05        0.76      1.15 o
   7  13   0        3.12        3.56      1.73 o
   0  14   0        0.01       -0.52      0.85 o
   1  14   0       13.50       12.90      1.38 o
   2  14   0        0.00        0.06      0.67 o
   3  14   0        4.55        3.96      0.84 o
   4  14   0      232.17      225.12      5.12 o
   5  14   0       54.51       55.45      3.72 o
   6  14   0        2.24        0.87      1.28 o
   7  14   0        0.12        0.07      1.68 o
   1  15   0       61.89       55.67      2.20 o
   2  15   0      207.86      199.48      5.92 o
   3  15   0        0.16        0.35      0.86 o
   4  15   0        0.24       -0.11      0.90 o
   5  15   0        6.12        5.94      1.65 o
   6  15   0        5.52        6.93      2.01 o
   7  15   0       17.42       18.72      3.33 o
   0  16   0       65.15       61.09      2.99 o
   1  16   0      137.20      148.92      3.55 o
   2  16   0        0.02        0.05      0.82 o
   3  16   0      213.28      208.69      7.11 o
   4  16   0       15.28       13.58      1.93 o
   5  16   0      175.69      180.42      6.18 o
   6  16   0       17.56       16.73      2.69 o
   7  16   0       10.18       10.52      2.69 o
   1  17   0       14.21       12.16      1.57 o
   2  17   0       14.55       12.57      1.84 o
   3  17   0        3.34        2.73      1.13 o
   4  17   0        8.76        8.16      1.68 o
   5  17   0        1.05        2.07      1.38 o
   6  17   0        3.64        4.19      1.89 o
   7  17   0       26.46       25.85      5.56 o
   0  18   0       33.91       23.70      5.98 o
   1  18   0       19.96       20.49      3.03 o
   2  18   0        1.02        0.41      1.17 o
   3  18   0        0.24        0.77      1.23 o
   4  18   0       58.89       59.62      4.24 o
   5  18   0       32.32       32.57      3.31 o
   6  18   0        1.67        0.94      1.58 o
   1  19   0        5.82        8.95      2.99 o
   2  19   0       58.35       58.25      4.63 o
   3  19   0       18.74       14.07      2.60 o
   4  19   0        1.48        0.39      1.41 o
   5  19   0        0.61        0.85      1.94 o
   6  19   0        1.04        2.56      2.32 o
   0  20   0       13.18       14.43      5.36 o
   1  20   0       12.23       11.04      3.40 o
   2  20   0        0.15       -0.25      1.44 o
   3  20   0        1.44       -0.30      1.88 o
   4  20   0        2.48        2.52      1.82 o
   5  20   0        0.11        0.37      1.97 o
   6  20   0        0.01        1.11      2.26 o
   1  21   0        8.01        5.49      2.82 o
   2  21   0       69.96       73.97      7.42 o
   3  21   0        6.40        9.57      4.02 o
   4  21   0       22.02       23.40      4.87 o
   5  21   0        0.00       -0.30      2.38 o
   0  22   0        7.05        6.80      4.33 o
   1  22   0       23.29       25.16      4.99 o
   2  22   0       31.55       34.33      5.74 o
   3  22   0        7.02        7.62      3.42 o
   4  22   0       18.62       17.19      4.40 o
   5  22   0        7.26        7.01      5.15 o
   1  23   0       17.20       10.77      4.84 o
   2  23   0        0.01        0.37      2.61 o
   3  23   0        1.14       -0.31      2.55 o
   4  23   0        0.21        2.34      2.52 o
   0  24   0        4.44        0.62      3.50 o
   1  24   0        0.04       -0.57      2.32 o
   2  24   0        6.45        8.75      3.71 o
   3  24   0        2.22        2.60      2.84 o
   4  24   0        3.54        4.35      3.17 o
   1  25   0       20.90       27.33      5.72 o
   2  25   0       34.51       36.27      6.41 o
   3  25   0        0.33        1.13      2.78 o
   0  26   0        0.14       -1.86      3.09 o
   1  26   0        0.37       -1.51      2.58 o
   2  26   0        3.02        2.16      2.55 o
  -9   1   1        0.00       -0.45      1.24 o
  -8   1   1        7.37        6.63      1.68 o
  -7   1   1        1.93        1.42      1.04 o
  -6   1   1        8.48        4.99      1.16 o
  -5   1   1      782.34      796.21     20.72 o
  -4   1   1     1422.43     1379.43     29.04 o
  -3   1   1      119.14      134.55      6.10 o
  -2   1   1      135.73      149.64      5.55 o
  -1   1   1     2256.95     2291.06    115.58 o
   0   1   1      151.66      121.14     18.58 o
   1   1   1     3408.81     3341.26    161.16 o
   2   1   1       63.57       65.23      3.76 o
   3   1   1      255.19      257.05      5.96 o
   4   1   1       16.68       10.74      1.09 o
   5   1   1       85.18       93.04      2.81 o
   6   1   1        7.69        6.44      1.20 o
   7   1   1       53.78       60.20      3.59 o
   8   1   1       29.52       34.59      3.14 o
  -9   2   1        0.39       -0.15      1.39 o
  -8   2   1       13.72       10.94      1.87 o
  -7   2   1       25.73       24.98      2.39 o
  -6   2   1       10.15       10.06      1.46 o
  -5   2   1      208.72      210.91      3.82 o
  -4   2   1      400.37      423.49     11.92 o
  -3   2   1       51.37       41.35      1.68 o
  -2   2   1     1909.59     1988.15     54.06 o
  -1   2   1      556.62      591.56     15.63 o
   0   2   1      346.69      337.03      8.23 o
   1   2   1     3851.20     3935.72    170.82 o
   2   2   1      863.05      960.80     41.19 o
   3   2   1       19.60       22.83      1.28 o
   4   2   1        0.01        0.79      0.58 o
   5   2   1        0.20        0.14      0.67 o
   6   2   1       39.38       39.27      2.34 o
   7   2   1        5.87        7.35      1.69 o
   8   2   1       31.97       39.56      3.33 o
  -9   3   1       15.91       14.72      2.36 o
  -8   3   1       11.03        8.80      1.80 o
  -7   3   1        9.25        7.64      1.53 o
  -6   3   1       40.43       41.62      2.50 o
  -5   3   1      800.31      809.59     16.10 o
  -4   3   1        3.95        5.71      0.76 o
  -3   3   1       54.83       61.22      2.92 o
  -2   3   1     2951.90     3039.62    102.20 o
  -1   3   1     3762.84     3703.84    114.64 o
   0   3   1       21.86       25.25      0.80 o
   1   3   1    18510.26    18174.97    804.23 o
   2   3   1      527.14      573.51     24.90 o
   3   3   1       47.42       55.58      2.01 o
   4   3   1        2.16        0.76      0.59 o
   5   3   1        0.05        0.02      0.67 o
   6   3   1        0.58        1.21      0.93 o
   7   3   1        2.26        1.82      1.41 o
   8   3   1        3.18        3.95      1.59 o
  -9   4   1        0.07        0.66      1.33 o
  -8   4   1        0.65        1.38      1.24 o
  -7   4   1       10.98       10.66      1.68 o
  -6   4   1        0.41        0.42      0.75 o
  -5   4   1       76.90       75.13      2.71 o
  -4   4   1      661.07      645.79     14.61 o
  -3   4   1      145.69      120.06      3.59 o
  -2   4   1       15.76       15.45      0.90 o
  -1   4   1      670.29      608.69     21.77 o
   0   4   1     5459.21     5528.65    165.07 o
   1   4   1    25306.18    25419.50    979.39 o
   2   4   1     2868.24     2963.87    102.93 o
   3   4   1        2.79        4.58      0.80 o
   4   4   1        2.74        1.66      0.70 o
   5   4   1        3.19        2.86      0.81 o
   6   4   1       67.91       63.63      2.82 o
   7   4   1      129.36      141.88      5.21 o
   8   4   1       16.92       18.78      2.49 o
  -9   5   1        0.19        0.51      1.49 o
  -8   5   1        0.64        0.55      1.15 o
  -7   5   1       42.56       45.24      2.91 o
  -6   5   1        1.25        0.89      0.84 o
  -5   5   1       37.73       41.94      1.98 o
  -4   5   1       83.93      100.54      2.95 o
  -3   5   1        3.80        2.05      0.57 o
  -2   5   1      249.83      255.92      7.36 o
  -1   5   1      301.48      273.33     18.93 o
   0   5   1      372.15      377.83     10.69 o
   1   5   1     1013.87     1088.95     30.99 o
   2   5   1     1241.45     1256.25     40.94 o
   3   5   1      463.48      480.66     23.79 o
   4   5   1        0.72        0.72      0.65 o
   5   5   1        0.16        0.03      0.72 o
   6   5   1        0.01       -0.14      0.88 o
   7   5   1       18.28       19.76      2.32 o
   8   5   1       32.49       33.54      3.06 o
  -9   6   1        2.58        2.65      1.69 o
  -8   6   1        6.96        4.95      1.53 o
  -7   6   1        0.91        1.25      1.08 o
  -6   6   1        0.25        0.81      0.90 o
  -5   6   1       95.30       83.78      2.58 o
  -4   6   1       34.46       36.05      1.48 o
  -3   6   1      765.09      811.62     29.35 o
  -2   6   1       79.64       73.16      3.19 o
  -1   6   1      361.08      418.02     18.17 o
   0   6   1     1218.16     1073.57     17.58 o
   1   6   1       82.72       99.38      4.02 o
   2   6   1      585.50      660.17     14.77 o
   3   6   1      601.60      566.34     17.62 o
   4   6   1      109.93      115.10      3.13 o
   5   6   1       16.39       15.13      1.51 o
   6   6   1        1.42        1.54      0.93 o
   7   6   1        9.22       12.58      2.03 o
   8   6   1       26.52       28.33      2.90 o
  -9   7   1       14.10       12.18      2.55 o
  -8   7   1       18.50       14.14      2.10 o
  -7   7   1        1.30        1.66      1.14 o
  -6   7   1       60.15       62.75      2.98 o
  -5   7   1       76.83       79.21      2.55 o
  -4   7   1        0.09        0.27      0.43 o
  -3   7   1      213.85      217.44      5.11 o
  -2   7   1      281.87      335.60     15.47 o
  -1   7   1      281.37      251.61      9.69 o
   0   7   1       77.04       69.06      1.42 o
   1   7   1      566.75      554.98     15.30 o
   2   7   1      349.54      362.92      9.81 o
   3   7   1      271.64      234.78      5.92 o
   4   7   1       42.28       36.24      1.86 o
   5   7   1        3.58        3.12      0.89 o
   6   7   1       10.53       10.58      1.49 o
   7   7   1       82.77       90.86      4.18 o
   8   7   1       11.84       13.93      2.38 o
  -8   8   1       14.93       13.98      2.09 o
  -7   8   1        1.12        1.16      1.13 o
  -6   8   1      206.73      204.27      5.28 o
  -5   8   1       88.61       82.13      2.63 o
  -4   8   1      161.61      158.28      3.56 o
  -3   8   1      147.69      173.41      5.18 o
  -2   8   1      224.81      258.14     13.32 o
  -1   8   1      509.43      518.80     15.83 o
   0   8   1       18.07       20.23      2.54 o
   1   8   1      671.59      641.54     17.44 o
   2   8   1      485.21      478.46     11.19 o
   3   8   1       99.34       94.67      2.56 o
   4   8   1        0.17        0.19      0.63 o
   5   8   1       39.53       38.74      2.16 o
   6   8   1        0.01        0.73      0.96 o
   7   8   1        1.60        2.01      1.33 o
   8   8   1        3.61        4.32      2.03 o
  -8   9   1        0.06        1.41      1.34 o
  -7   9   1        5.16        4.60      1.48 o
  -6   9   1      220.27      220.25      6.05 o
  -5   9   1       26.67       30.16      1.87 o
  -4   9   1      232.22      230.62      7.31 o
  -3   9   1      127.61      110.78      3.79 o
  -2   9   1      720.77      753.55     42.78 o
  -1   9   1      124.24      139.37      3.64 o
   0   9   1      522.91      581.54     11.67 o
   1   9   1        5.35        5.39      0.79 o
   2   9   1     1034.85     1076.63     29.63 o
   3   9   1       34.53       28.37      1.65 o
   4   9   1      131.49      131.68      4.21 o
   5   9   1        0.01       -0.21      0.74 o
   6   9   1      165.05      175.16      6.35 o
   7   9   1        3.28        2.88      1.47 o
  -8  10   1        8.69        9.29      1.90 o
  -7  10   1        0.00        0.49      1.07 o
  -6  10   1       62.16       71.80      3.13 o
  -5  10   1        6.63        5.07      1.00 o
  -4  10   1       18.85       20.18      1.35 o
  -3  10   1      266.35      285.33      7.56 o
  -2  10   1       87.90       84.91      3.39 o
  -1  10   1        6.11        5.60      0.71 o
   0  10   1      772.27      770.84     14.20 o
   1  10   1       91.95       94.58      2.56 o
   2  10   1      525.89      562.61     10.86 o
   3  10   1       87.04       96.33      2.67 o
   4  10   1       25.79       26.41      1.72 o
   5  10   1       32.56       23.70      3.66 o
   6  10   1        6.81        6.98      1.69 o
   7  10   1        0.07       -0.50      1.28 o
  -8  11   1        0.45        0.38      1.30 o
  -7  11   1        5.64        4.86      1.55 o
  -6  11   1      141.73      144.17      4.28 o
  -5  11   1      187.73      195.62      4.67 o
  -4  11   1       39.92       38.29      1.72 o
  -3  11   1      105.54      111.51      6.36 o
  -2  11   1       92.43       94.00      4.00 o
  -1  11   1      722.03      709.35     20.11 o
   0  11   1     1117.65     1194.11     19.01 o
   1  11   1       88.70       87.89      2.34 o
   2  11   1       14.88       10.73      1.14 o
   3  11   1       10.02       13.69      1.31 o
   4  11   1        5.43        5.37      1.15 o
   5  11   1       19.45       20.33      2.02 o
   6  11   1        0.05        0.88      1.22 o
   7  11   1       19.65       19.25      2.80 o
  -8  12   1        2.48        1.79      1.44 o
  -7  12   1        0.06        0.20      1.39 o
  -6  12   1      151.95      153.35      5.78 o
  -5  12   1      298.25      301.31      7.67 o
  -4  12   1      104.72      119.55      3.97 o
  -3  12   1       11.32       13.78      1.25 o
  -2  12   1      123.53      140.22      4.61 o
  -1  12   1        3.70        2.85      0.69 o
   0  12   1      784.78      835.15      7.86 o
   1  12   1      655.25      641.00     15.44 o
   2  12   1      167.09      148.68      4.24 o
   3  12   1       36.43       37.52      2.11 o
   4  12   1        4.85        3.42      1.19 o
   5  12   1        1.19        1.02      0.99 o
   6  12   1       12.77       12.74      2.10 o
   7  12   1        3.50        3.73      1.62 o
  -8  13   1        1.33        2.02      1.69 o
  -7  13   1        6.87        3.31      1.58 o
  -6  13   1      197.49      207.05      6.11 o
  -5  13   1      108.61      109.43      4.11 o
  -4  13   1      336.55      356.44     10.68 o
  -3  13   1      149.35      141.56      4.75 o
  -2  13   1       39.51       36.40      1.93 o
  -1  13   1      250.31      233.59      4.16 o
   0  13   1      131.05      131.97      2.96 o
   1  13   1        0.36        0.18      0.65 o
   2  13   1       41.77       43.40      2.25 o
   3  13   1       11.55        9.32      1.30 o
   4  13   1       67.81       68.55      3.06 o
   5  13   1        5.20        3.21      1.27 o
   6  13   1       58.74       57.58      3.65 o
   7  13   1        7.33        5.86      1.92 o
  -8  14   1        0.41        1.28      1.64 o
  -7  14   1        6.51        6.22      1.91 o
  -6  14   1       15.91       15.26      2.08 o
  -5  14   1      174.75      175.10      5.77 o
  -4  14   1      144.44      143.40      4.53 o
  -3  14   1        0.86        0.13      0.70 o
  -2  14   1       30.29       33.22      1.95 o
  -1  14   1      164.34      171.52      3.64 o
   0  14   1      118.21      129.15      2.76 o
   1  14   1       26.34       28.80      1.81 o
   2  14   1       45.93       45.76      2.37 o
   3  14   1       66.11       64.44      3.15 o
   4  14   1       19.62       16.41      1.82 o
   5  14   1       48.86       48.98      2.95 o
   6  14   1        6.40        5.08      1.61 o
   7  14   1        0.71        2.34      1.56 o
  -7  15   1        1.44        2.42      1.64 o
  -6  15   1        0.94        0.40      1.10 o
  -5  15   1        7.78        7.69      1.49 o
  -4  15   1       15.14       11.97      1.95 o
  -3  15   1       94.95       96.45      3.82 o
  -2  15   1       62.32       58.47      2.44 o
  -1  15   1      109.28      107.64      3.02 o
   0  15   1       43.26       38.35      2.30 o
   1  15   1       32.38       38.50      2.41 o
   2  15   1       11.92        9.52      1.39 o
   3  15   1       22.67       25.17      2.14 o
   4  15   1        3.43        4.26      1.19 o
   5  15   1        5.80        5.83      1.46 o
   6  15   1        1.95        2.57      1.49 o
  -7  16   1        1.30        1.41      1.77 o
  -6  16   1        0.69        0.81      1.38 o
  -5  16   1       17.95       15.25      1.97 o
  -4  16   1      162.28      171.83      5.46 o
  -3  16   1        0.77        0.73      0.85 o
  -2  16   1        1.72        1.08      0.85 o
  -1  16   1        0.01        0.35      0.82 o
   0  16   1      433.50      439.91     11.11 o
   1  16   1        6.01        6.47      1.35 o
   2  16   1       14.41       13.50      1.82 o
   3  16   1       30.89       23.30      5.35 o
   4  16   1       20.07       21.91      2.46 o
   5  16   1        0.01       -0.46      1.19 o
   6  16   1        4.56        5.42      1.91 o
  -7  17   1        0.83       -1.23      1.81 o
  -6  17   1        1.14        1.21      1.47 o
  -5  17   1       13.75       16.23      2.41 o
  -4  17   1       77.55       86.76      3.39 o
  -3  17   1       32.46       31.60      2.45 o
  -2  17   1       16.90       16.88      1.87 o
  -1  17   1        0.01       -0.09      0.87 o
   0  17   1       47.70       47.98      2.73 o
   1  17   1        2.38        2.84      1.06 o
   2  17   1       45.54       46.30      2.87 o
   3  17   1       11.30        7.25      1.77 o
   4  17   1        0.42        0.61      1.30 o
   5  17   1       28.90       24.88      3.49 o
   6  17   1        6.75        6.93      2.79 o
  -7  18   1        0.00        0.09      1.72 o
  -6  18   1        0.86        0.47      1.52 o
  -5  18   1        1.22        1.12      1.81 o
  -4  18   1        0.18        1.13      1.30 o
  -3  18   1      183.69      198.56      8.70 o
  -2  18   1       65.40       66.34      3.15 o
  -1  18   1       95.51      100.03      3.65 o
   0  18   1       21.48       21.57      2.08 o
   1  18   1        0.01        0.53      0.98 o
   2  18   1       64.84       60.34      3.22 o
   3  18   1       92.65       83.54      4.86 o
   4  18   1        5.03        5.16      1.99 o
   5  18   1        6.88        5.81      2.19 o
   6  18   1        1.59       -0.66      1.88 o
  -6  19   1       23.20       24.05      4.24 o
  -5  19   1        9.87        8.76      2.81 o
  -4  19   1       73.46       73.42      4.70 o
  -3  19   1       34.39       35.44      3.50 o
  -2  19   1        6.48        6.97      1.56 o
  -1  19   1       37.75       44.10      3.08 o
   0  19   1       15.32       15.50      2.17 o
   1  19   1        0.26       -0.52      1.20 o
   2  19   1       69.72       68.63      5.41 o
   3  19   1       11.30        8.63      2.26 o
   4  19   1        6.47        8.30      2.56 o
   5  19   1        0.04        0.63      1.86 o
  -6  20   1       28.84       37.85      4.99 o
  -5  20   1       12.25        9.77      2.84 o
  -4  20   1       25.98       22.22      3.65 o
  -3  20   1       52.98       50.37      6.10 o
  -2  20   1       59.08       55.01      6.19 o
  -1  20   1       34.02       34.04      4.00 o
   0  20   1       19.13       18.13      2.78 o
   1  20   1        0.00        1.22      1.33 o
   2  20   1        0.00        0.36      1.42 o
   3  20   1        0.00        0.49      1.65 o
   4  20   1       13.84       12.14      2.77 o
   5  20   1        0.17        0.10      1.87 o
  -6  21   1        8.01       10.85      4.22 o
  -5  21   1        6.38        5.36      3.92 o
  -4  21   1        0.26        2.42      2.67 o
  -3  21   1       38.14       53.08      6.41 o
  -2  21   1       10.15        7.89      6.18 o
  -1  21   1        8.23        7.49      3.11 o
   0  21   1       19.26       15.67      4.08 o
   1  21   1        8.44        9.12      2.29 o
   2  21   1        2.45        2.49      1.70 o
   3  21   1        5.32        5.04      1.97 o
   4  21   1        1.75        2.51      1.84 o
   5  21   1        8.25        7.09      2.73 o
  -5  22   1        0.17        1.65      3.71 o
  -4  22   1       26.41       21.64      7.21 o
  -3  22   1      189.52      195.66     16.60 o
  -2  22   1       36.55       43.25      6.26 o
  -1  22   1       42.93       44.88      6.31 o
   0  22   1        8.61        5.77      3.28 o
   1  22   1        1.99        1.50      2.46 o
   2  22   1        7.57        7.21      2.62 o
   3  22   1       39.04       38.22      4.15 o
   4  22   1       11.53       12.16      3.00 o
  -5  23   1        0.09       -1.44      3.09 o
  -4  23   1        4.45        0.62      3.50 o
  -3  23   1      101.66      109.93      8.81 o
  -2  23   1       92.07       98.86      8.15 o
  -1  23   1        0.26        0.14      2.32 o
   0  23   1        2.74        4.33      3.28 o
   1  23   1        6.57        9.89      3.79 o
   2  23   1       12.77       13.89      4.14 o
   3  23   1        7.94        9.75      3.86 o
   4  23   1        1.05        4.50      2.50 o
  -4  24   1        0.74        0.21      3.09 o
  -3  24   1        0.02        0.75      2.62 o
  -2  24   1       19.21       21.44      5.25 o
  -1  24   1       11.20       11.75      4.07 o
   0  24   1        0.41       -0.17      2.43 o
   1  24   1        0.64        1.30      2.76 o
   2  24   1        0.32        0.24      2.82 o
   3  24   1        0.05       -0.97      2.11 o
  -3  25   1        3.16        4.18      3.40 o
  -2  25   1        0.70        0.82      2.48 o
  -1  25   1       17.53       18.47      4.87 o
   0  25   1        2.72        6.55      3.55 o
   1  25   1       21.53       22.87      5.53 o
   2  25   1        4.39        2.48      2.69 o
   3  25   1        0.59        3.92      5.57 o
  -3  26   1        5.78        7.63      5.57 o
  -2  26   1        0.31        2.74      2.61 o
  -1  26   1       12.16       11.23      4.31 o
   0  26   1       13.85       15.34      6.91 o
   1  26   1        4.70        3.71      3.35 o
   2  26   1        1.23       -1.24      3.71 o
  -1  27   1        0.00        1.03      3.92 o
  -9   0   2       23.65       19.61      3.45 o
  -8   0   2       38.07       41.20      4.35 o
  -7   0   2      116.88      115.21      5.54 o
  -6   0   2       91.28       88.16      4.45 o
  -5   0   2        0.60       -0.04      0.83 o
  -4   0   2      814.70      904.55     17.69 o
  -3   0   2      623.96      657.93     44.99 o
  -2   0   2      126.84      133.85      7.06 o
  -1   0   2     3856.03     4038.04    227.43 o
   0   0   2     3809.97     3453.55    244.93 o
   1   0   2     1210.93     1212.79    153.83 o
   2   0   2      428.39      452.06     24.09 o
   3   0   2      430.84      394.38     16.43 o
   4   0   2        0.33        1.45      1.05 o
   5   0   2        0.10        0.00      1.12 o
   6   0   2        0.71        0.28      1.38 o
   7   0   2       37.11       43.01      4.81 o
  -9   1   2       17.40       19.74      2.46 o
  -8   1   2        0.41        0.62      1.08 o
  -7   1   2       23.75       22.72      2.22 o
  -6   1   2      154.57      150.75      4.04 o
  -5   1   2        4.91        4.78      0.98 o
  -4   1   2        2.03        1.02      0.59 o
  -3   1   2       37.83       41.96      1.60 o
  -2   1   2        0.00        0.52      0.38 o
  -1   1   2     1994.11     1340.01    456.55 o
   0   1   2       65.81       57.54      1.77 o
   1   1   2       11.15        5.60      1.48 o
   2   1   2      254.94      256.67      7.74 o
   3   1   2      225.44      227.16      6.46 o
   4   1   2       43.57       44.81      2.26 o
   5   1   2        2.07        2.03      0.88 o
   6   1   2        0.77        0.36      0.96 o
   7   1   2        0.71        1.95      1.45 o
  -9   2   2       15.84       16.71      2.32 o
  -8   2   2        1.45        0.73      1.17 o
  -7   2   2       20.12       23.17      2.21 o
  -6   2   2        0.30        0.43      0.73 o
  -5   2   2       10.03        5.65      1.03 o
  -4   2   2      669.20      721.91     22.07 o
  -3   2   2      948.23     1108.98     28.46 o
  -2   2   2      139.04      127.07      5.88 o
  -1   2   2       12.40       10.93      1.98 o
   0   2   2       44.32       51.78      5.47 o
   1   2   2      159.48      156.68      8.36 o
   2   2   2      462.50      445.53     13.62 o
   3   2   2      657.54      642.16     14.62 o
   4   2   2       90.03       98.82      3.30 o
   5   2   2       10.62        8.61      1.33 o
   6   2   2        1.80        1.89      1.07 o
   7   2   2        1.59        2.82      1.51 o
  -9   3   2       11.61       11.58      2.09 o
  -8   3   2       10.77       10.50      1.90 o
  -7   3   2        6.43        4.54      1.27 o
  -6   3   2       17.72       17.72      1.78 o
  -5   3   2        2.59        3.25      0.86 o
  -4   3   2      772.69      880.20     23.04 o
  -3   3   2      640.84      646.70     23.05 o
  -2   3   2       34.92       35.42      2.03 o
  -1   3   2       72.63       73.23      9.48 o
   0   3   2      481.32      487.05     18.79 o
   1   3   2        0.99        3.44      0.79 o
   2   3   2     1024.37     1012.52     24.89 o
   3   3   2       14.85       16.51      1.47 o
   4   3   2        2.17        2.02      0.79 o
   5   3   2       15.02       15.51      1.63 o
   6   3   2        0.00        0.52      0.97 o
   7   3   2        0.02        0.21      1.35 o
  -9   4   2        0.69        1.05      1.29 o
  -8   4   2       30.74       31.07      2.73 o
  -7   4   2       39.43       36.17      2.61 o
  -6   4   2        0.87        0.88      0.78 o
  -5   4   2       41.25       36.82      2.05 o
  -4   4   2      644.20      726.79     26.48 o
  -3   4   2     1626.55     1711.37     54.06 o
  -2   4   2        6.18        9.66      0.85 o
  -1   4   2       29.44       41.07      3.10 o
   0   4   2      400.55      403.66      6.71 o
   1   4   2       12.29        9.74      1.06 o
   2   4   2      282.53      278.20      7.07 o
   3   4   2        0.76        0.23      0.55 o
   4   4   2        1.39        1.23      0.73 o
   5   4   2       10.42        8.37      1.35 o
   6   4   2       12.93       12.06      1.70 o
   7   4   2        0.43       -0.26      1.26 o
  -9   5   2        3.98        3.89      1.51 o
  -8   5   2       10.80        9.50      1.82 o
  -7   5   2       70.89       72.09      3.32 o
  -6   5   2       38.26       38.06      2.38 o
  -5   5   2       28.75       30.39      1.68 o
  -4   5   2        0.99        0.25      0.45 o
  -3   5   2       62.29       58.19      1.68 o
  -2   5   2      154.46      141.44      5.52 o
  -1   5   2     1938.84     2053.97     43.55 o
   0   5   2      253.19      241.86      6.47 o
   1   5   2       30.20       23.79      1.30 o
   2   5   2        5.19        5.97      0.92 o
   3   5   2      167.83      173.11      5.55 o
   4   5   2       26.27       28.47      1.85 o
   5   5   2        0.96       -0.08      0.81 o
   6   5   2        0.14       -0.48      0.93 o
   7   5   2       23.81       25.63      2.77 o
  -9   6   2        0.09        0.28      1.30 o
  -8   6   2        9.16        6.18      1.67 o
  -7   6   2       23.94       23.42      2.23 o
  -6   6   2        5.44        5.49      1.18 o
  -5   6   2        1.20        0.74      0.56 o
  -4   6   2      382.73      399.61     10.34 o
  -3   6   2       86.89       83.16      2.06 o
  -2   6   2      594.60      594.41     21.20 o
  -1   6   2      354.58      388.88     12.17 o
   0   6   2       37.83       38.32      1.30 o
   1   6   2      262.39      326.77     11.53 o
   2   6   2     1714.73     1741.18     49.93 o
   3   6   2      961.49     1081.81     26.95 o
   4   6   2        0.97        1.26      0.72 o
   5   6   2        2.07        1.08      0.87 o
   6   6   2        2.12        0.39      1.07 o
   7   6   2        4.97        4.82      1.73 o
  -9   7   2        1.85        2.04      1.52 o
  -8   7   2        1.88        0.27      1.10 o
  -7   7   2       11.33       15.03      1.91 o
  -6   7   2        0.48        1.04      0.89 o
  -5   7   2      105.20      107.94      3.10 o
  -4   7   2      634.57      676.30     17.32 o
  -3   7   2      768.33      816.02     21.28 o
  -2   7   2       86.69      114.19      3.40 o
  -1   7   2        2.70        2.41      0.59 o
   0   7   2       45.84       49.28      1.76 o
   1   7   2     2006.66     1990.75     53.54 o
   2   7   2     2957.12     2951.99     79.47 o
   3   7   2       40.74       47.21      2.01 o
   4   7   2       46.43       51.68      2.45 o
   5   7   2        0.57        1.01      0.89 o
   6   7   2        2.33        3.18      1.37 o
   7   7   2        7.50        9.16      2.21 o
  -9   8   2        8.95        5.05      1.86 o
  -8   8   2       24.99       29.49      2.75 o
  -7   8   2        1.47        2.44      1.16 o
  -6   8   2       23.22       16.39      2.85 o
  -5   8   2       47.83       49.88      2.07 o
  -4   8   2      116.36      134.33      3.40 o
  -3   8   2      665.75      754.79     17.31 o
  -2   8   2      163.56      179.65      7.93 o
  -1   8   2      193.45      192.07      4.73 o
   0   8   2      669.88      700.24     17.28 o
   1   8   2      352.85      325.44      5.10 o
   2   8   2     2350.42     2408.81     75.48 o
   3   8   2      100.32      112.73      4.93 o
   4   8   2       12.94       13.96      1.61 o
   5   8   2        9.68        6.58      1.44 o
   6   8   2        3.01        2.12      1.31 o
   7   8   2        8.73        7.45      1.98 o
  -9   9   2       16.12       16.80      2.96 o
  -8   9   2       36.67       41.06      3.67 o
  -7   9   2        8.07        4.51      1.47 o
  -6   9   2        2.61        2.46      1.04 o
  -5   9   2        2.80        4.54      1.04 o
  -4   9   2        6.69       12.08      1.14 o
  -3   9   2      246.53      287.48      7.55 o
  -2   9   2        9.62       11.18      1.37 o
  -1   9   2       69.33       72.37      2.57 o
   0   9   2      128.97      136.13      4.11 o
   1   9   2      179.88      150.03      4.83 o
   2   9   2        8.58        9.58      1.11 o
   3   9   2       34.84       29.40      2.06 o
   4   9   2        0.03        0.47      0.90 o
   5   9   2        3.26        3.83      1.28 o
   6   9   2        0.55        1.38      1.28 o
   7   9   2        8.16        8.63      1.97 o
  -8  10   2       38.89       34.31      3.48 o
  -7  10   2        7.77        7.97      1.94 o
  -6  10   2       36.84       37.72      2.97 o
  -5  10   2       23.06       18.71      1.88 o
  -4  10   2      292.87      279.82      8.77 o
  -3  10   2      739.25      815.42     24.97 o
  -2  10   2     1067.86     1052.61     60.97 o
  -1  10   2       12.75       12.41      1.43 o
   0  10   2       41.91       36.75      1.67 o
   1  10   2      379.17      382.65     11.68 o
   2  10   2        7.78        6.61      1.10 o
   3  10   2        0.77        0.56      0.72 o
   4  10   2       31.28       29.68      2.28 o
   5  10   2       10.46       10.23      1.71 o
   6  10   2       10.83       11.25      1.96 o
   7  10   2        8.42        7.01      2.04 o
  -8  11   2       47.63       41.79      3.67 o
  -7  11   2       50.78       52.98      3.73 o
  -6  11   2       30.04       34.67      2.93 o
  -5  11   2       92.73       99.43      3.76 o
  -4  11   2       18.24       16.86      1.51 o
  -3  11   2      114.76      129.42      4.43 o
  -2  11   2        0.04        0.35      0.61 o
  -1  11   2       19.96       20.59      1.79 o
   0  11   2      375.31      370.75      5.14 o
   1  11   2       11.45       13.60      1.39 o
   2  11   2      215.72      216.59      6.68 o
   3  11   2       64.10       63.22      2.73 o
   4  11   2      186.96      180.04      5.13 o
   5  11   2       22.60       22.09      2.44 o
   6  11   2       15.84       17.89      2.45 o
  -8  12   2       15.71       17.12      2.73 o
  -7  12   2        5.47        6.18      1.88 o
  -6  12   2        4.08        3.51      1.42 o
  -5  12   2      446.89      435.07     18.65 o
  -4  12   2      237.98      250.43      7.88 o
  -3  12   2       39.44       45.28      2.22 o
  -2  12   2       91.14       88.78      2.64 o
  -1  12   2       54.89       57.48      2.58 o
   0  12   2      141.46      141.29      4.44 o
   1  12   2       70.48       81.40      2.79 o
   2  12   2       31.18       25.04      1.99 o
   3  12   2        3.08        1.31      0.98 o
   4  12   2        2.96        4.26      1.27 o
   5  12   2        6.75        5.06      1.46 o
   6  12   2        0.06        1.23      1.37 o
  -8  13   2       11.45       13.85      2.44 o
  -7  13   2       34.06       31.75      3.17 o
  -6  13   2        0.08        0.11      1.12 o
  -5  13   2      129.95      138.90      4.22 o
  -4  13   2       22.67       24.03      1.79 o
  -3  13   2        0.00        0.37      0.70 o
  -2  13   2      102.45       94.12      3.32 o
  -1  13   2       58.49       56.57      2.65 o
   0  13   2       14.75       15.68      1.75 o
   1  13   2       56.13       48.28      2.72 o
   2  13   2        9.33        5.98      1.23 o
   3  13   2        2.35        2.54      1.12 o
   4  13   2        0.33        0.42      1.03 o
   5  13   2        6.06        6.20      1.58 o
   6  13   2        2.51        1.73      1.55 o
  -8  14   2       20.73       23.37      3.09 o
  -7  14   2        2.11        3.18      1.61 o
  -6  14   2        0.09       -0.43      1.16 o
  -5  14   2        0.53        0.97      1.01 o
  -4  14   2        0.46        0.38      1.01 o
  -3  14   2       36.05       23.18      3.50 o
  -2  14   2       75.84       67.30      2.92 o
  -1  14   2       24.76       29.23      2.24 o
   0  14   2       84.91       69.46      3.01 o
   1  14   2       38.00       44.40      2.77 o
   2  14   2       22.77       29.11      2.48 o
   3  14   2        0.47        0.97      1.09 o
   4  14   2        5.64        2.24      1.38 o
   5  14   2        1.54        1.97      1.38 o
   6  14   2        0.98        0.51      1.42 o
  -8  15   2       22.82       24.04      3.16 o
  -7  15   2        3.63        2.95      1.58 o
  -6  15   2        0.99        1.00      1.41 o
  -5  15   2      209.08      199.41      7.98 o
  -4  15   2      292.00      295.19     13.27 o
  -3  15   2        5.12        7.33      1.46 o
  -2  15   2       98.72       97.39      4.12 o
  -1  15   2       83.24       71.75      3.10 o
   0  15   2        4.10        3.34      1.14 o
   1  15   2       93.02       96.91      3.76 o
   2  15   2       66.40       67.28      3.40 o
   3  15   2      100.60       92.18      4.05 o
   4  15   2       67.73       61.04      3.91 o
   5  15   2        3.42        4.51      1.70 o
   6  15   2        0.09       -0.36      1.51 o
  -7  16   2       10.31       11.98      2.56 o
  -6  16   2        0.19        0.96      2.08 o
  -5  16   2      212.24      208.08      7.66 o
  -4  16   2      206.30      208.48      9.06 o
  -3  16   2       39.50       39.84      2.85 o
  -2  16   2       33.29       32.06      2.49 o
  -1  16   2       24.43       25.73      2.30 o
   0  16   2        1.06        0.29      0.97 o
   1  16   2      134.28      140.16      4.58 o
   2  16   2       22.65       19.50      2.27 o
   3  16   2        8.81        8.26      1.77 o
   4  16   2        6.28        4.96      1.70 o
   5  16   2        0.04       -0.56      1.38 o
   6  16   2        0.26       -1.20      1.60 o
  -7  17   2        5.78        5.54      2.34 o
  -6  17   2        1.39        0.23      2.08 o
  -5  17   2       53.13       49.01      3.79 o
  -4  17   2      105.74      109.65      5.33 o
  -3  17   2       21.88       23.58      2.39 o
  -2  17   2      304.00      307.78      7.00 o
  -1  17   2        0.29        0.47      0.99 o
   0  17   2      186.11      180.58      5.15 o
   1  17   2       55.00       56.50      3.33 o
   2  17   2        9.39       12.67      1.99 o
   3  17   2        0.56       -0.83      1.11 o
   4  17   2       14.24       16.48      2.47 o
   5  17   2        0.33        1.27      1.58 o
  -7  18   2        0.14       -0.58      1.86 o
  -6  18   2        0.23        0.63      2.21 o
  -5  18   2        7.66        7.22      1.97 o
  -4  18   2       33.08       33.67      3.64 o
  -3  18   2       93.73       86.44      4.46 o
  -2  18   2      306.67      340.24      8.93 o
  -1  18   2       39.56       37.60      2.84 o
   0  18   2       19.48       22.96      2.35 o
   1  18   2        6.71        5.68      1.69 o
   2  18   2        2.26        1.58      1.22 o
   3  18   2        6.63        4.49      1.61 o
   4  18   2       15.40       15.98      2.55 o
   5  18   2        1.02       -0.72      1.46 o
  -6  19   2        0.83       -0.13      2.23 o
  -5  19   2        0.21       -0.14      1.59 o
  -4  19   2        7.69        5.52      2.03 o
  -3  19   2        2.06        2.44      1.31 o
  -2  19   2      376.97      378.57     10.74 o
  -1  19   2      198.02      216.99      6.21 o
   0  19   2        6.57        8.37      1.72 o
   1  19   2       10.22       11.39      1.93 o
   2  19   2       18.81       19.67      2.43 o
   3  19   2        7.16        5.12      1.87 o
   4  19   2       23.23       25.56      3.41 o
   5  19   2        5.39        4.49      2.11 o
  -6  20   2        0.38       -0.48      2.61 o
  -5  20   2        0.70       -0.88      1.47 o
  -4  20   2        0.82        0.40      1.57 o
  -3  20   2      127.72      137.79      5.15 o
  -2  20   2      161.28      167.48      5.99 o
  -1  20   2       86.79       87.86      3.92 o
   0  20   2        6.99        7.56      1.67 o
   1  20   2       58.82       53.56      4.82 o
   2  20   2        2.68        3.98      1.62 o
   3  20   2       18.05       14.84      2.74 o
   4  20   2        3.56        4.55      1.99 o
  -6  21   2        0.57        2.06      2.91 o
  -5  21   2        0.27        1.36      2.14 o
  -4  21   2        7.45        6.83      2.74 o
  -3  21   2        1.24        1.22      1.33 o
  -2  21   2       54.19       63.40      3.82 o
  -1  21   2        1.46        1.40      1.34 o
   0  21   2        8.81        8.10      1.99 o
   1  21   2       14.64       18.12      3.08 o
   2  21   2       14.78       10.67      2.68 o
   3  21   2        0.08        1.59      1.95 o
   4  21   2        0.06       -0.19      1.70 o
  -5  22   2        2.69        1.86      2.96 o
  -4  22   2        9.19        9.75      3.55 o
  -3  22   2        6.23        4.77      2.56 o
  -2  22   2       12.16       13.29      2.80 o
  -1  22   2        1.04        0.93      1.59 o
   0  22   2       14.27       16.45      3.03 o
   1  22   2        0.01        1.47      1.79 o
   2  22   2       17.98       17.19      3.20 o
   3  22   2        1.65        2.35      1.88 o
  -5  23   2       46.39       53.39     10.31 o
  -4  23   2       28.10       33.39      8.45 o
  -3  23   2       19.98       23.26      5.16 o
  -2  23   2        2.83        1.93      2.69 o
  -1  23   2       50.78       55.31      5.59 o
   0  23   2        2.77       -0.18      1.67 o
   1  23   2       12.77       11.89      2.85 o
   2  23   2        8.66        9.24      2.68 o
   3  23   2        9.03       11.25      2.88 o
  -4  24   2        2.93        4.12      4.53 o
  -3  24   2        8.91        4.42      4.02 o
  -2  24   2       20.22       17.72      4.74 o
  -1  24   2        0.08        1.48      2.99 o
   0  24   2        7.71        7.51      3.86 o
   1  24   2        0.09        0.90      2.09 o
   2  24   2        2.68        5.02      2.43 o
  -3  25   2        0.39        1.24      2.40 o
  -2  25   2        0.05        1.59      2.77 o
  -1  25   2        0.65        2.50      2.49 o
   0  25   2        2.05        5.64      3.42 o
   1  25   2        2.16        4.24      3.57 o
   2  25   2        1.93       -1.65      3.50 o
  -2  26   2        2.84       -2.06      3.30 o
  -1  26   2        1.40        1.70      2.86 o
   0  26   2        0.00       -0.41      4.33 o
  -9   1   3        4.63        3.62      1.52 o
  -8   1   3       47.79       45.68      3.14 o
  -7   1   3       65.37       63.59      3.23 o
  -6   1   3       42.46       49.01      2.66 o
  -5   1   3        1.12        0.56      0.66 o
  -4   1   3       22.00       17.88      1.14 o
  -3   1   3       66.67       93.29      2.73 o
  -2   1   3      428.64      464.84     31.57 o
  -1   1   3        0.00        1.30      0.56 o
   0   1   3      151.02      167.79      6.30 o
   1   1   3       38.52       37.32      4.91 o
   2   1   3        4.10        2.11      0.66 o
   3   1   3       20.03       24.00      1.68 o
   4   1   3        1.69        2.80      0.95 o
   5   1   3        1.76        1.40      1.06 o
   6   1   3        5.41        3.53      1.30 o
  -9   2   3       20.03       14.02      2.21 o
  -8   2   3       50.61       47.22      3.17 o
  -7   2   3        1.13        0.16      0.93 o
  -6   2   3      185.11      192.43      4.56 o
  -5   2   3      249.72      255.33      6.95 o
  -4   2   3        5.70        7.36      0.90 o
  -3   2   3        1.20        1.00      0.50 o
  -2   2   3      160.08      155.37      3.90 o
  -1   2   3        8.02        7.98      1.00 o
   0   2   3      991.51      961.18     32.54 o
   1   2   3      132.37      122.18      4.07 o
   2   2   3       13.75        9.40      2.26 o
   3   2   3       68.07       69.06      3.03 o
   4   2   3      320.23      335.29      8.87 o
   5   2   3       19.61       23.93      2.12 o
   6   2   3        3.43        3.29      1.29 o
  -9   3   3       10.10        8.46      1.79 o
  -8   3   3       39.49       33.55      2.77 o
  -7   3   3       32.79       32.75      2.54 o
  -6   3   3      201.80      199.31      5.37 o
  -5   3   3       83.17       84.27      4.00 o
  -4   3   3      168.70      137.27     22.29 o
  -3   3   3       63.04       60.72      2.15 o
  -2   3   3      432.14      466.90      9.43 o
  -1   3   3      139.77      133.49      3.90 o
   0   3   3      156.85      161.29      3.74 o
   1   3   3      319.24      277.89      9.97 o
   2   3   3      333.96      355.76      8.62 o
   3   3   3       41.73       36.19      2.55 o
   4   3   3        0.35        3.16      1.01 o
   5   3   3        0.39        1.07      0.97 o
   6   3   3        1.57        0.64      1.10 o
  -9   4   3        3.31        1.31      1.39 o
  -8   4   3       12.03       11.25      1.98 o
  -7   4   3        4.17        5.68      1.44 o
  -6   4   3       45.90       44.92      2.55 o
  -5   4   3       22.51       19.96      3.14 o
  -4   4   3       88.62       93.00      2.65 o
  -3   4   3      156.80      151.73      4.96 o
  -2   4   3       96.89       99.53      3.08 o
  -1   4   3      387.60      403.03     12.97 o
   0   4   3      751.04      772.04     19.00 o
   1   4   3        1.36        2.14      0.71 o
   2   4   3        0.00        0.14      0.59 o
   3   4   3       30.43       29.70      1.84 o
   4   4   3       27.17       28.78      2.10 o
   5   4   3        0.43        0.54      1.00 o
   6   4   3        0.33       -0.46      1.11 o
  -9   5   3        3.19        3.51      1.56 o
  -8   5   3       50.43       44.26      3.17 o
  -7   5   3      118.43      120.65      5.14 o
  -6   5   3        3.72        3.45      1.08 o
  -5   5   3        3.62        6.46      1.08 o
  -4   5   3       17.03       15.65      1.37 o
  -3   5   3        1.23       -0.06      0.51 o
  -2   5   3       94.57       96.73      3.39 o
  -1   5   3        0.68        0.42      0.42 o
   0   5   3       23.30       23.61      1.40 o
   1   5   3      189.24      181.40      4.78 o
   2   5   3       18.41       21.26      1.61 o
   3   5   3       12.13       14.17      1.44 o
   4   5   3        1.58        0.06      0.96 o
   5   5   3        0.07       -0.16      1.06 o
   6   5   3        1.35        0.96      1.39 o
  -9   6   3        3.25        2.84      1.69 o
  -8   6   3       85.97       87.18      3.96 o
  -7   6   3      170.06      168.61      5.02 o
  -6   6   3        1.58        0.97      0.87 o
  -5   6   3      252.53      253.80      8.52 o
  -4   6   3        7.43       11.64      1.23 o
  -3   6   3     1690.80     1794.22     57.01 o
  -2   6   3     2442.94     2689.93     52.31 o
  -1   6   3      179.49      200.04      4.07 o
   0   6   3       39.07       48.44      1.99 o
   1   6   3      208.58      224.68      6.91 o
   2   6   3       65.62       70.97      2.56 o
   3   6   3      269.47      256.99      6.03 o
   4   6   3       12.69       12.64      1.92 o
   5   6   3        0.21       -0.09      1.09 o
   6   6   3        1.09        1.00      1.32 o
  -9   7   3        6.66        5.37      1.95 o
  -8   7   3       55.33       56.08      4.08 o
  -7   7   3      126.65      121.94      4.87 o
  -6   7   3       18.52       18.91      2.03 o
  -5   7   3       56.95       56.10      3.43 o
  -4   7   3      158.39      153.55      5.70 o
  -3   7   3      203.64      248.12      8.84 o
  -2   7   3        2.48        1.44      0.63 o
  -1   7   3      453.10      487.06     15.39 o
   0   7   3       56.69       51.50      1.84 o
   1   7   3      180.26      178.79      5.98 o
   2   7   3       53.85       58.02      2.53 o
   3   7   3      117.36      118.38      3.93 o
   4   7   3        3.10        1.61      1.05 o
   5   7   3        6.95        6.94      1.68 o
   6   7   3        5.25        4.73      1.61 o
  -9   8   3        1.61        0.97      1.64 o
  -8   8   3        0.00       -0.56      1.41 o
  -7   8   3       84.59       89.06      4.33 o
  -6   8   3      144.24      153.07      7.42 o
  -5   8   3        0.03        0.46      0.95 o
  -4   8   3       23.51       19.37      1.65 o
  -3   8   3      379.49      428.19     13.96 o
  -2   8   3      610.96      625.27     26.19 o
  -1   8   3       99.06      112.78      4.90 o
   0   8   3       88.83       79.79      2.67 o
   1   8   3      124.95      119.99      4.63 o
   2   8   3        0.92        1.02      0.82 o
   3   8   3       38.85       37.62      2.47 o
   4   8   3        7.14        8.94      1.61 o
   5   8   3       17.10       17.89      2.25 o
   6   8   3        1.56        1.22      1.41 o
  -9   9   3        4.00        3.95      2.41 o
  -8   9   3        8.21       10.13      2.23 o
  -7   9   3        0.30       -0.44      1.20 o
  -6   9   3       19.43       18.68      2.24 o
  -5   9   3        8.33        7.00      1.45 o
  -4   9   3       44.77       45.25      2.39 o
  -3   9   3      294.49      281.51     10.00 o
  -2   9   3        3.68        4.47      0.85 o
  -1   9   3      173.50      173.11      5.47 o
   0   9   3        0.04        0.18      0.75 o
   1   9   3        1.87        2.18      0.91 o
   2   9   3       58.51       65.47      2.76 o
   3   9   3       58.66       56.25      2.91 o
   4   9   3       16.04       15.00      1.97 o
   5   9   3        4.68        3.42      1.42 o
   6   9   3        0.06        0.70      1.34 o
  -8  10   3       82.61       88.69      4.92 o
  -7  10   3      142.14      140.11      5.31 o
  -6  10   3       25.35       32.70      2.87 o
  -5  10   3        1.68        1.83      1.13 o
  -4  10   3        6.01        4.19      1.09 o
  -3  10   3       23.90       24.94      1.77 o
  -2  10   3      232.62      214.17      9.60 o
  -1  10   3       36.96       37.06      2.39 o
   0  10   3      166.20      152.10      4.37 o
   1  10   3        5.42        5.16      1.23 o
   2  10   3       84.11       76.43      2.91 o
   3  10   3      345.32      355.01      6.50 o
   4  10   3       40.77       42.40      2.90 o
   5  10   3       14.68       13.44      2.08 o
   6  10   3        0.96       -0.06      1.42 o
  -8  11   3        9.13       10.35      2.16 o
  -7  11   3       44.91       49.01      3.70 o
  -6  11   3        1.02        1.69      1.23 o
  -5  11   3        0.87        1.38      1.10 o
  -4  11   3        1.79        1.23      0.94 o
  -3  11   3      336.08      324.81      8.25 o
  -2  11   3       83.10       92.56      3.40 o
  -1  11   3       34.05       35.17      2.43 o
   0  11   3       35.28       38.50      2.58 o
   1  11   3       78.09       77.60      3.44 o
   2  11   3       63.68       56.69      3.73 o
   3  11   3      403.37      403.56     11.47 o
   4  11   3       57.99       57.78      3.30 o
   5  11   3        2.07        1.40      1.28 o
   6  11   3        0.11        1.17      1.40 o
  -8  12   3        6.27        5.07      1.79 o
  -7  12   3       32.61       27.39      2.99 o
  -6  12   3       12.67        7.32      1.76 o
  -5  12   3        2.73        1.38      1.08 o
  -4  12   3        5.15        2.01      1.21 o
  -3  12   3        1.01        2.51      0.95 o
  -2  12   3       22.84       22.92      2.09 o
  -1  12   3       48.24       47.61      2.81 o
   0  12   3      127.35      109.49      4.20 o
   1  12   3        0.01       -1.00      0.87 o
   2  12   3      145.99      130.85      5.43 o
   3  12   3       79.62       72.04      4.42 o
   4  12   3       10.97        9.38      2.30 o
   5  12   3       26.98       24.47      3.10 o
  -8  13   3        2.76        3.37      1.69 o
  -7  13   3       15.76       17.66      2.61 o
  -6  13   3       34.33       36.94      4.03 o
  -5  13   3        0.11        0.40      1.15 o
  -4  13   3        0.09       -0.24      0.96 o
  -3  13   3        9.26        5.68      1.34 o
  -2  13   3        3.78        4.63      1.18 o
  -1  13   3        0.12        0.38      0.89 o
   0  13   3        9.92       11.35      1.74 o
   1  13   3       38.60       33.28      2.76 o
   2  13   3       61.05       60.12      3.58 o
   3  13   3        0.52        1.94      1.34 o
   4  13   3        1.80        1.06      1.46 o
   5  13   3        1.97        2.24      1.71 o
  -8  14   3        3.75        5.50      2.06 o
  -7  14   3        1.66        0.90      1.82 o
  -6  14   3        0.13        1.02      1.68 o
  -5  14   3        0.89       -0.79      1.15 o
  -4  14   3       60.81       60.55      3.67 o
  -3  14   3       85.55       81.82      4.99 o
  -2  14   3       97.05       87.34      3.63 o
  -1  14   3      888.83      883.73     19.82 o
   0  14   3       62.79       60.59      3.31 o
   1  14   3       95.68       89.53      4.47 o
   2  14   3        3.86        2.13      1.29 o
   3  14   3       26.78       24.00      2.82 o
   4  14   3        2.34        2.12      1.58 o
   5  14   3       42.44       43.59      3.91 o
  -8  15   3        1.43        0.71      2.12 o
  -7  15   3        8.92        7.99      2.89 o
  -6  15   3       35.81       31.29      3.84 o
  -5  15   3       14.53       13.62      2.36 o
  -4  15   3      162.18      148.37      5.48 o
  -3  15   3       56.57       49.38      8.25 o
  -2  15   3       49.56       46.05      3.01 o
  -1  15   3      554.31      531.48     12.47 o
   0  15   3      127.67      118.07      4.41 o
   1  15   3       24.32       20.80      2.41 o
   2  15   3        0.13       -0.50      1.08 o
   3  15   3       18.68       14.64      2.32 o
   4  15   3       12.05       13.72      2.49 o
   5  15   3        0.88        2.54      1.60 o
  -7  16   3       16.90       25.76      4.46 o
  -6  16   3        0.10       -0.85      1.59 o
  -5  16   3        4.41        2.23      1.51 o
  -4  16   3      163.73      166.27      5.91 o
  -3  16   3       24.62       29.42      2.71 o
  -2  16   3       70.15       69.87      3.57 o
  -1  16   3      497.28      487.23      8.99 o
   0  16   3      165.34      167.29      6.56 o
   1  16   3        0.07        0.26      1.08 o
   2  16   3        6.92        4.62      1.54 o
   3  16   3        0.00        0.20      1.35 o
   4  16   3        9.08        8.20      2.12 o
   5  16   3        9.89        4.89      2.54 o
  -7  17   3        0.00        0.00      2.02 o
  -6  17   3        0.36        0.16      1.76 o
  -5  17   3        0.07       -0.74      1.26 o
  -4  17   3       54.45       63.22      4.22 o
  -3  17   3       12.35       11.88      2.02 o
  -2  17   3       44.21       41.84      3.08 o
  -1  17   3        0.00        0.29      1.04 o
   0  17   3       42.62       43.09      3.26 o
   1  17   3        1.39        1.80      1.32 o
   2  17   3        0.24        0.07      1.26 o
   3  17   3       22.61       22.84      2.97 o
   4  17   3        1.89        2.46      1.64 o
  -7  18   3        7.91        4.92      2.92 o
  -6  18   3        5.02        3.73      1.91 o
  -5  18   3        0.08        0.53      1.42 o
  -4  18   3       47.23       45.41      3.85 o
  -3  18   3        4.02        6.07      1.69 o
  -2  18   3        0.05       -0.30      1.05 o
  -1  18   3       31.61       31.52      2.84 o
   0  18   3        5.33        6.07      1.65 o
   1  18   3        3.09        3.60      1.52 o
   2  18   3        1.30        2.22      1.42 o
   3  18   3        0.85       -0.34      1.46 o
   4  18   3        0.08        0.75      1.33 o
  -6  19   3       16.06       13.31      2.96 o
  -5  19   3        3.45        3.06      1.82 o
  -4  19   3      189.02      194.17     10.49 o
  -3  19   3      234.00      257.31      7.82 o
  -2  19   3        4.26        4.77      1.59 o
  -1  19   3       69.09       68.78      3.91 o
   0  19   3       32.90       33.04      3.06 o
   1  19   3        1.59        1.21      1.37 o
   2  19   3       48.02       50.31      3.92 o
   3  19   3       33.28       35.76      3.58 o
   4  19   3        6.53        7.47      2.17 o
  -6  20   3       21.76       22.50      3.69 o
  -5  20   3        1.93        2.31      1.80 o
  -4  20   3       11.62       11.27      2.43 o
  -3  20   3       39.94       47.85      4.24 o
  -2  20   3       11.41       10.75      2.11 o
  -1  20   3        0.39       -0.17      1.22 o
   0  20   3       19.38       14.46      2.23 o
   1  20   3        1.01        1.58      1.47 o
   2  20   3        5.22        6.89      1.98 o
   3  20   3        0.02        0.43      1.47 o
  -6  21   3       13.76        9.30      3.13 o
  -5  21   3        0.68        1.07      1.62 o
  -4  21   3       74.71       92.66      5.10 o
  -3  21   3       21.54       27.16      2.96 o
  -2  21   3        7.68        6.73      1.85 o
  -1  21   3       21.68       21.93      2.69 o
   0  21   3        0.73        0.02      1.31 o
   1  21   3       13.96       10.17      2.24 o
   2  21   3        8.08        7.20      2.12 o
   3  21   3        0.82        1.50      1.76 o
  -5  22   3        0.15       -1.42      1.81 o
  -4  22   3        1.14       -0.09      1.59 o
  -3  22   3       14.02       13.69      2.72 o
  -2  22   3       77.26       92.16      4.61 o
  -1  22   3        4.68        5.79      1.85 o
   0  22   3        0.46        0.55      1.37 o
   1  22   3        2.86        4.16      1.82 o
   2  22   3        7.23        8.09      2.30 o
  -4  23   3        1.81        0.28      1.74 o
  -3  23   3        5.07        6.86      2.14 o
  -2  23   3        2.80        3.89      1.76 o
  -1  23   3        1.49        2.55      1.66 o
   0  23   3       12.25       13.33      2.64 o
   1  23   3        5.80        4.49      2.09 o
   2  23   3        3.15        1.87      2.40 o
  -4  24   3        1.78       -0.56      1.92 o
  -3  24   3        4.72        6.24      2.36 o
  -2  24   3       37.80       46.31      4.29 o
  -1  24   3       37.97       40.44      4.60 o
   0  24   3       17.69       23.17      3.79 o
   1  24   3        1.17        1.07      2.77 o
  -2  25   3        1.91        2.91      2.43 o
  -1  25   3        0.39       -0.82      2.18 o
   0  25   3        0.04        0.72      2.77 o
  -9   0   4        0.25        0.88      1.85 o
  -8   0   4        0.64        2.42      1.87 o
  -7   0   4        4.90        7.01      2.19 o
  -6   0   4      113.45      121.60      6.04 o
  -5   0   4      157.13      154.33      6.46 o
  -4   0   4        2.08        3.73      1.31 o
  -3   0   4      309.28      289.12     11.20 o
  -2   0   4        8.84       13.66      1.55 o
  -1   0   4       94.51      109.35      5.45 o
   0   0   4      286.54      285.83     14.79 o
   1   0   4       33.45       30.97      2.80 o
   2   0   4       32.94       28.75      2.68 o
   3   0   4       46.74       51.50      4.06 o
   4   0   4        2.11        3.22      1.68 o
   5   0   4       15.70       14.94      2.77 o
  -9   1   4        1.63        1.45      1.27 o
  -8   1   4        3.34        2.19      1.25 o
  -7   1   4       33.62       29.98      2.51 o
  -6   1   4       76.82       82.18      3.18 o
  -5   1   4      247.60      241.43      7.44 o
  -4   1   4       84.77       89.08      3.84 o
  -3   1   4        0.28        0.10      0.47 o
  -2   1   4        5.66        3.63      0.98 o
  -1   1   4      566.09      576.17     14.79 o
   0   1   4        1.94        2.00      0.67 o
   1   1   4      200.54      149.06     24.30 o
   2   1   4       38.09       39.79      2.14 o
   3   1   4        5.15        4.82      1.10 o
   4   1   4        5.03        7.07      1.38 o
   5   1   4       14.57       16.25      2.13 o
  -9   2   4        0.25        0.29      1.10 o
  -8   2   4        2.12        1.53      1.24 o
  -7   2   4      175.44      181.06      4.96 o
  -6   2   4      167.32      169.21      6.50 o
  -5   2   4        0.61        0.35      0.74 o
  -4   2   4        8.79        4.92      1.35 o
  -3   2   4        2.82        0.18      0.46 o
  -2   2   4      132.86      101.33      9.74 o
  -1   2   4       83.75       70.13     10.58 o
   0   2   4       13.00       12.80      1.18 o
   1   2   4       41.42       44.25      2.01 o
   2   2   4        8.46        5.64      1.03 o
   3   2   4        3.41        2.63      1.00 o
   4   2   4       29.31       33.16      2.56 o
   5   2   4        6.59        6.60      1.65 o
  -9   3   4        0.01        0.57      1.23 o
  -8   3   4       10.64       10.29      1.89 o
  -7   3   4      186.13      171.99      4.86 o
  -6   3   4      566.32      532.88     15.65 o
  -5   3   4        0.08        0.18      0.68 o
  -4   3   4      238.83      235.24      5.77 o
  -3   3   4        9.40        7.12      0.94 o
  -2   3   4      271.98      282.04     10.73 o
  -1   3   4      602.86      662.53     18.52 o
   0   3   4      155.09      139.80     10.71 o
   1   3   4       39.01       41.12      1.95 o
   2   3   4        8.80        9.98      1.35 o
   3   3   4        8.33        7.17      1.43 o
   4   3   4        1.40        1.17      1.15 o
   5   3   4        3.03        1.93      1.37 o
  -9   4   4        0.95        0.99      1.36 o
  -8   4   4        1.32        2.59      1.46 o
  -7   4   4        0.01       -0.22      1.04 o
  -6   4   4      111.17       98.92     10.25 o
  -5   4   4       20.07       30.19      2.04 o
  -4   4   4       96.38       94.49      2.83 o
  -3   4   4      228.99      239.38      7.58 o
  -2   4   4       19.21       16.14      1.36 o
  -1   4   4       68.26       62.52      2.73 o
   0   4   4      142.29      144.14      4.60 o
   1   4   4        1.84        1.25      0.79 o
   2   4   4       39.68       44.14      2.75 o
   3   4   4       25.24       23.62      2.22 o
   4   4   4        1.85        1.59      1.24 o
   5   4   4        1.55        0.86      1.30 o
  -9   5   4        0.45        1.08      1.57 o
  -8   5   4       50.59       55.02      4.05 o
  -7   5   4       26.03       20.39      2.66 o
  -6   5   4       32.45       33.07      2.60 o
  -5   5   4      224.13      230.58      9.07 o
  -4   5   4       58.08       64.81      2.57 o
  -3   5   4       28.74       31.79      1.76 o
  -2   5   4      130.97      124.47      7.36 o
  -1   5   4       28.58       25.40      1.63 o
   0   5   4        1.24        0.17      0.70 o
   1   5   4       64.15       54.12      3.56 o
   2   5   4       58.69       60.06      2.85 o
   3   5   4        7.73        7.52      1.47 o
   4   5   4        0.01        0.56      1.24 o
   5   5   4       16.31       15.56      2.24 o
  -9   6   4        1.42       -0.50      1.41 o
  -8   6   4        5.27        2.93      1.62 o
  -7   6   4      330.34      311.23     11.68 o
  -6   6   4       71.32       73.42      3.72 o
  -5   6   4       61.42       63.88      3.20 o
  -4   6   4       87.79       79.08      3.32 o
  -3   6   4        2.35        0.57      0.68 o
  -2   6   4      158.97      157.33      4.82 o
  -1   6   4       20.69       22.10      1.79 o
   0   6   4        3.76        2.61      0.96 o
   1   6   4       12.44       14.13      1.62 o
   2   6   4       29.18       28.59      2.38 o
   3   6   4       34.81       40.03      2.82 o
   4   6   4        4.09        4.59      1.49 o
   5   6   4        5.29        4.59      1.58 o
  -9   7   4        4.81        2.85      2.20 o
  -8   7   4       27.11       20.77      2.81 o
  -7   7   4       35.58       46.96      3.94 o
  -6   7   4      319.67      304.88     14.58 o
  -5   7   4       35.23       36.57      2.74 o
  -4   7   4        9.41       11.55      1.44 o
  -3   7   4        2.76        1.54      0.81 o
  -2   7   4        0.14        0.28      0.63 o
  -1   7   4        4.42        4.38      1.19 o
   0   7   4        2.35        5.40      1.14 o
   1   7   4        4.91        3.39      1.05 o
   2   7   4        0.66        1.26      1.03 o
   3   7   4        0.30        1.61      1.09 o
   4   7   4        6.22        5.94      1.56 o
   5   7   4        5.77        6.44      1.73 o
  -9   8   4        2.38        1.49      1.99 o
  -8   8   4       11.85       10.83      2.15 o
  -7   8   4       22.04       20.12      2.94 o
  -6   8   4       67.20       75.20      3.83 o
  -5   8   4        2.38        3.27      1.36 o
  -4   8   4       17.95       22.28      2.07 o
  -3   8   4        2.87        1.68      0.93 o
  -2   8   4       54.32       41.51      2.98 o
  -1   8   4       16.91       19.47      2.03 o
   0   8   4       93.92       87.24      3.83 o
   1   8   4      236.55      246.14      9.38 o
   2   8   4       40.25       35.17      2.66 o
   3   8   4       27.41       25.65      2.35 o
   4   8   4        0.91       -0.07      1.15 o
   5   8   4        0.85        1.21      1.33 o
  -8   9   4        0.25        2.08      1.52 o
  -7   9   4        1.94        0.15      1.35 o
  -6   9   4       32.73       33.39      2.93 o
  -5   9   4       17.01       13.10      2.44 o
  -4   9   4       53.98       45.57      3.17 o
  -3   9   4        9.08       10.07      1.61 o
  -2   9   4      147.15      127.98      4.14 o
  -1   9   4       30.66       35.93      2.92 o
   0   9   4        0.04        0.14      0.89 o
   1   9   4        4.88        3.93      1.28 o
   2   9   4        0.14       -0.55      1.06 o
   3   9   4        0.81        1.01      1.20 o
   4   9   4        6.64        5.47      1.68 o
   5   9   4        3.86        3.06      1.49 o
  -8  10   4        7.02        6.81      2.06 o
  -7  10   4        0.35       -0.23      1.34 o
  -6  10   4        9.72        7.73      2.23 o
  -5  10   4       90.22       89.06      4.98 o
  -4  10   4       13.23       14.63      2.18 o
  -3  10   4       10.11       11.78      1.69 o
  -2  10   4      411.44      399.70     12.01 o
  -1  10   4      274.40      279.88      8.82 o
   0  10   4      103.25      102.98      4.09 o
   1  10   4        9.65        8.33      1.75 o
   2  10   4       86.04       86.97      4.21 o
   3  10   4        0.13        0.36      1.23 o
   4  10   4       32.95       28.82      3.34 o
   5  10   4        2.65        1.81      1.70 o
  -8  11   4        6.61        5.07      2.12 o
  -7  11   4        8.43        7.53      2.44 o
  -6  11   4        3.06        3.06      1.80 o
  -5  11   4        0.51        1.00      1.36 o
  -4  11   4       13.88       14.80      2.16 o
  -3  11   4        6.38        6.34      1.46 o
  -2  11   4       78.64       81.22      3.50 o
  -1  11   4        1.77        2.62      1.15 o
   0  11   4      751.95      707.05     21.36 o
   1  11   4       49.69       51.97      3.50 o
   2  11   4       25.19       25.39      2.81 o
   3  11   4        0.77        0.23      1.30 o
   4  11   4       20.14       20.53      2.92 o
   5  11   4        0.02       -2.68      1.79 o
  -8  12   4        1.01        1.73      2.17 o
  -7  12   4        3.26        2.92      2.03 o
  -6  12   4       38.88       44.78      4.48 o
  -5  12   4       43.30       39.27      4.01 o
  -4  12   4        0.52       -0.42      1.09 o
  -3  12   4        0.01       -0.23      0.97 o
  -2  12   4        5.16        5.43      1.42 o
  -1  12   4      131.35      126.82      5.57 o
   0  12   4      638.65      629.37     29.81 o
   1  12   4      164.81      160.90      5.47 o
   2  12   4        0.00       -0.40      1.31 o
   3  12   4        0.86        0.44      1.31 o
   4  12   4        0.05        2.20      1.59 o
  -8  13   4        0.23        0.14      2.06 o
  -7  13   4       28.65       27.09      4.04 o
  -6  13   4       27.87       27.11      3.80 o
  -5  13   4        3.48        4.72      1.99 o
  -4  13   4        0.14        0.93      1.20 o
  -3  13   4        1.55        0.47      1.00 o
  -2  13   4       29.85       26.97      2.57 o
  -1  13   4      117.75      114.94      4.42 o
   0  13   4       23.04       19.24      2.39 o
   1  13   4       25.39       25.97      2.73 o
   2  13   4        2.37        1.65      1.47 o
   3  13   4        3.20        1.16      1.52 o
   4  13   4       41.14       45.74      4.44 o
  -8  14   4        0.78        0.51      2.55 o
  -7  14   4        0.63        0.94      1.83 o
  -6  14   4       30.64       31.13      3.98 o
  -5  14   4       12.19        7.61      3.15 o
  -4  14   4        0.34       -0.56      1.10 o
  -3  14   4       16.35       15.10      2.31 o
  -2  14   4        3.42        1.97      1.20 o
  -1  14   4        4.78        5.78      1.54 o
   0  14   4        0.48        0.58      1.14 o
   1  14   4       11.27        8.46      1.94 o
   2  14   4        1.22        0.69      1.29 o
   3  14   4        2.95        2.04      1.65 o
   4  14   4       27.70       23.97      3.23 o
  -7  15   4        1.84       -0.19      1.63 o
  -6  15   4       30.15       34.47      4.30 o
  -5  15   4       43.00       52.61      4.79 o
  -4  15   4        5.36        6.97      1.90 o
  -3  15   4        0.00       -0.57      1.14 o
  -2  15   4       75.14       82.61      3.97 o
  -1  15   4       15.58       16.13      2.29 o
   0  15   4       88.65       83.36      4.13 o
   1  15   4       55.77       58.46      3.91 o
   2  15   4        0.70        1.10      1.53 o
   3  15   4       40.25       39.09      3.76 o
   4  15   4       56.39       54.77      5.51 o
  -7  16   4        4.22        4.03      2.05 o
  -6  16   4       13.50       14.12      3.09 o
  -5  16   4       49.66       42.12      4.48 o
  -4  16   4        1.97        2.31      1.56 o
  -3  16   4       46.51       47.54      3.84 o
  -2  16   4        4.02        4.57      1.58 o
  -1  16   4        3.03        4.85      1.55 o
   0  16   4       41.15       44.16      4.85 o
   1  16   4       20.52       18.22      2.57 o
   2  16   4        0.24       -0.35      1.36 o
   3  16   4       11.04        8.89      2.12 o
  -7  17   4        0.59        0.43      2.17 o
  -6  17   4        8.30        6.83      2.44 o
  -5  17   4       62.44       59.16      6.16 o
  -4  17   4        0.00       -0.05      1.39 o
  -3  17   4       83.53       80.97      4.73 o
  -2  17   4       14.91       16.57      2.37 o
  -1  17   4        0.10        0.77      1.18 o
   0  17   4        0.00        0.98      1.31 o
   1  17   4        3.46        0.79      1.35 o
   2  17   4        2.72        1.70      1.56 o
   3  17   4       14.08       14.28      2.66 o
  -6  18   4        1.37        0.24      1.64 o
  -5  18   4        0.43        1.30      1.67 o
  -4  18   4        0.12        1.44      1.59 o
  -3  18   4        1.32        0.52      1.60 o
  -2  18   4       48.15       47.29      3.64 o
  -1  18   4       49.23       56.82      3.93 o
   0  18   4       18.84       19.42      2.65 o
   1  18   4        3.24        2.19      1.46 o
   2  18   4        0.11        0.05      1.37 o
   3  18   4        0.57        2.10      2.32 o
  -6  19   4        0.83        0.93      1.73 o
  -5  19   4        1.07        1.79      1.86 o
  -4  19   4        8.03       10.73      2.44 o
  -3  19   4      128.07      129.43      5.85 o
  -2  19   4        0.42        1.15      1.49 o
  -1  19   4       52.17       53.26      3.97 o
   0  19   4        3.69        3.03      1.59 o
   1  19   4        2.32        1.12      1.56 o
   2  19   4        0.89        1.09      1.45 o
  -5  20   4        2.88        3.38      2.07 o
  -4  20   4        0.41        0.09      1.59 o
  -3  20   4       49.41       55.71      4.57 o
  -2  20   4       24.80       29.61      3.27 o
  -1  20   4       24.78       26.35      3.04 o
   0  20   4       17.78       20.63      2.79 o
   1  20   4       15.43       19.46      2.98 o
   2  20   4       10.70       10.43      2.70 o
  -5  21   4        3.59        3.08      1.99 o
  -4  21   4        2.85        3.66      1.91 o
  -3  21   4        2.02        1.44      1.69 o
  -2  21   4       16.94       23.37      3.06 o
  -1  21   4       14.65       13.71      2.46 o
   0  21   4        1.11       -0.26      1.48 o
   1  21   4        6.89       11.70      2.39 o
  -4  22   4        0.85        1.33      1.62 o
  -3  22   4       24.82       25.10      3.46 o
  -2  22   4       22.45       26.19      3.15 o
  -1  22   4        0.92        0.83      1.43 o
   0  22   4        0.63        0.91      1.47 o
   1  22   4        0.22        1.70      1.85 o
  -3  23   4       20.76       19.61      3.14 o
  -2  23   4       18.10       19.78      2.96 o
  -1  23   4        4.53        3.72      1.70 o
  -9   1   5       13.39       16.19      2.44 o
  -8   1   5        3.60        2.65      1.39 o
  -7   1   5       33.09       32.72      2.60 o
  -6   1   5      194.11      196.69      8.79 o
  -5   1   5      712.94      769.56     19.99 o
  -4   1   5        0.95       -0.12      0.87 o
  -3   1   5      151.65      158.72      3.82 o
  -2   1   5       77.34       70.00      3.93 o
  -1   1   5      132.62      129.11      5.13 o
   0   1   5      171.51      178.04      5.37 o
   1   1   5       91.12       84.72      5.66 o
   2   1   5        0.09       -0.09      0.96 o
   3   1   5        0.97        1.38      1.19 o
   4   1   5        4.90        4.30      1.55 o
  -9   2   5        1.17        0.98      1.35 o
  -8   2   5        0.01        0.50      1.22 o
  -7   2   5       11.96       12.09      1.82 o
  -6   2   5      383.80      383.04      7.75 o
  -5   2   5      320.69      341.99      8.31 o
  -4   2   5      177.50      122.82     29.35 o
  -3   2   5       28.34       23.78      3.49 o
  -2   2   5        6.89        5.08      1.36 o
  -1   2   5        0.70        1.66      0.82 o
   0   2   5       79.34       84.80      3.53 o
   1   2   5        1.14        2.59      1.13 o
   2   2   5       19.89       15.90      1.94 o
   3   2   5       13.76       15.56      2.13 o
   4   2   5        4.12        1.88      1.36 o
  -9   3   5        1.01        0.09      1.57 o
  -8   3   5        6.87        5.95      1.88 o
  -7   3   5        0.74        0.52      1.34 o
  -6   3   5       73.55       73.30      3.79 o
  -5   3   5       71.40       70.41      3.52 o
  -4   3   5        8.95        8.39      1.43 o
  -3   3   5        0.99        0.55      0.74 o
  -2   3   5       14.11        9.71      1.26 o
  -1   3   5       24.25       22.85      2.00 o
   0   3   5        0.12       -0.10      0.84 o
   1   3   5       10.74       10.88      1.63 o
   2   3   5        0.12        1.04      1.08 o
   3   3   5        9.79        9.95      1.82 o
   4   3   5        8.93       10.61      1.92 o
  -9   4   5        0.58        1.24      1.55 o
  -8   4   5        5.65        3.61      1.72 o
  -7   4   5        0.61        0.10      1.32 o
  -6   4   5       98.96      108.94      5.73 o
  -5   4   5      311.41      323.71     19.64 o
  -4   4   5      106.57       98.87      4.79 o
  -3   4   5        4.95        3.57      1.25 o
  -2   4   5        0.65        0.59      0.87 o
  -1   4   5       16.88       18.93      1.95 o
   0   4   5       12.67       12.39      1.68 o
   1   4   5       74.05       80.84      3.77 o
   2   4   5       27.45       31.06      2.80 o
   3   4   5       16.58       18.18      2.23 o
   4   4   5        1.68        1.45      1.22 o
  -8   5   5        1.87        2.75      1.57 o
  -7   5   5        0.65        1.61      1.39 o
  -6   5   5        0.46        1.35      1.27 o
  -5   5   5       90.67       92.21      4.54 o
  -4   5   5       24.22       25.50      2.62 o
  -3   5   5       14.09       11.92      1.95 o
  -2   5   5       12.99       14.36      1.85 o
  -1   5   5        6.49        5.26      1.39 o
   0   5   5       94.93       98.59      3.71 o
   1   5   5        1.25        0.45      1.11 o
   2   5   5       68.56       76.93      3.61 o
   3   5   5        0.37        0.92      1.26 o
   4   5   5        2.79        2.75      1.23 o
  -8   6   5        0.81        0.45      1.43 o
  -7   6   5       11.26       10.19      2.11 o
  -6   6   5        6.87        6.74      1.75 o
  -5   6   5        2.40        2.39      1.48 o
  -4   6   5       35.71       28.71      3.32 o
  -3   6   5       42.02       39.23      3.58 o
  -2   6   5        1.02        1.33      1.08 o
  -1   6   5        0.80        1.00      1.02 o
   0   6   5        0.04        0.74      1.11 o
   1   6   5        4.44        4.56      1.47 o
   2   6   5        4.18        5.07      1.44 o
   3   6   5        1.09        1.36      1.29 o
   4   6   5        0.14        0.91      1.20 o
  -8   7   5        2.20        2.22      1.52 o
  -7   7   5       22.82       24.57      2.96 o
  -6   7   5       23.72       24.77      3.46 o
  -5   7   5       26.90       23.70      3.22 o
  -4   7   5      139.00      131.21      7.53 o
  -3   7   5        8.39       10.04      1.89 o
  -2   7   5       19.07       21.35      2.30 o
  -1   7   5       57.49       52.48      3.29 o
   0   7   5       46.14       48.89      3.34 o
   1   7   5      142.26      143.62      6.09 o
   2   7   5       17.42       16.66      2.55 o
   3   7   5       18.47       17.70      2.44 o
   4   7   5        3.40        2.86      1.48 o
  -8   8   5        0.20       -0.13      1.30 o
  -7   8   5        1.25        0.42      1.81 o
  -6   8   5        9.24        7.55      2.26 o
  -5   8   5        7.15        6.75      2.09 o
  -4   8   5        1.45        2.76      1.65 o
  -3   8   5       46.90       46.33      3.42 o
  -2   8   5       18.41       21.08      2.69 o
  -1   8   5        1.47        0.31      1.00 o
   0   8   5       22.03       20.81      2.51 o
   1   8   5      376.62      380.30     19.55 o
   2   8   5       27.99       34.70      3.41 o
   3   8   5        8.91        8.06      2.25 o
   4   8   5        0.32       -0.85      2.26 o
  -8   9   5        1.26        0.38      2.20 o
  -7   9   5        6.68        6.65      2.35 o
  -6   9   5      146.47      130.09      7.65 o
  -5   9   5       47.45       50.82      4.55 o
  -4   9   5       10.43        7.90      2.22 o
  -3   9   5       36.58       27.90      2.86 o
  -2   9   5        0.73        1.15      1.04 o
  -1   9   5        4.84        3.70      1.38 o
   0   9   5       29.94       31.16      2.95 o
   1   9   5      103.53      107.86      5.61 o
   2   9   5       53.35       53.90      4.48 o
   3   9   5        3.01        3.59      1.70 o
   4   9   5        0.40       -0.66      2.09 o
  -8  10   5        1.45        1.58      2.41 o
  -7  10   5       35.64       31.59      4.35 o
  -6  10   5        3.69        1.02      1.73 o
  -5  10   5        0.44        2.47      1.80 o
  -4  10   5        0.00       -0.03      1.33 o
  -3  10   5       11.72        9.38      1.93 o
  -2  10   5       27.14       22.21      2.42 o
  -1  10   5       21.50       20.10      2.77 o
   0  10   5       21.64       22.03      2.59 o
   1  10   5        0.25        0.39      1.35 o
   2  10   5        8.63        5.55      1.99 o
   3  10   5        0.49        0.38      1.54 o
  -8  11   5        0.27        0.10      2.19 o
  -7  11   5       13.53       11.66      2.90 o
  -6  11   5        4.01        5.20      2.13 o
  -5  11   5       85.07       78.58      5.46 o
  -4  11   5      124.20      114.62      5.89 o
  -3  11   5        1.67        1.52      1.21 o
  -2  11   5        0.04        0.53      1.11 o
  -1  11   5        0.11       -1.03      1.04 o
   0  11   5        1.23        1.27      1.43 o
   1  11   5       36.31       33.77      3.29 o
   2  11   5       20.08       21.35      3.21 o
   3  11   5        1.12        0.53      1.36 o
  -7  12   5        2.56        3.18      2.13 o
  -6  12   5        0.48        1.75      1.63 o
  -5  12   5       37.07       34.16      4.14 o
  -4  12   5       83.58       72.75      5.33 o
  -3  12   5        4.01        1.34      1.36 o
  -2  12   5       11.98        9.75      1.85 o
  -1  12   5        1.14        2.00      1.32 o
   0  12   5        1.54        2.36      1.41 o
   1  12   5       24.56       25.54      3.28 o
   2  12   5        5.96        5.38      2.17 o
   3  12   5        0.00       -0.79      1.46 o
  -7  13   5        5.81        5.21      2.46 o
  -6  13   5        0.83       -0.21      1.60 o
  -5  13   5       23.90       23.37      3.66 o
  -4  13   5       39.46       31.04      3.89 o
  -3  13   5       12.81       10.92      2.27 o
  -2  13   5       23.38       21.65      2.64 o
  -1  13   5       85.17       74.64      5.24 o
   0  13   5        6.29        4.86      1.67 o
   1  13   5       25.28       21.95      2.86 o
   2  13   5       11.93        9.71      2.78 o
   3  13   5        0.50        0.95      2.52 o
  -7  14   5        0.04       -1.17      1.74 o
  -6  14   5        0.39        2.03      1.92 o
  -5  14   5        2.30        0.71      1.55 o
  -4  14   5       44.40       40.20      3.77 o
  -3  14   5        0.59        0.38      1.32 o
  -2  14   5       67.06       71.68      4.27 o
  -1  14   5       75.80       65.81      4.18 o
   0  14   5       71.85       79.64      4.98 o
   1  14   5        0.91        0.74      1.40 o
   2  14   5        1.19        0.47      1.50 o
  -7  15   5        6.81        4.04      3.20 o
  -6  15   5       10.64        7.11      2.47 o
  -5  15   5        5.77        6.77      2.34 o
  -4  15   5        3.24        3.31      1.68 o
  -3  15   5        7.69        8.70      2.23 o
  -2  15   5       23.73       27.16      2.98 o
  -1  15   5        0.13        0.13      1.37 o
   0  15   5       14.45       10.92      2.20 o
   1  15   5        8.51        8.07      2.14 o
   2  15   5        1.10        1.33      1.74 o
  -6  16   5        0.66        1.45      1.81 o
  -5  16   5        0.40        0.02      1.60 o
  -4  16   5        0.07       -0.14      1.36 o
  -3  16   5        1.55        1.81      1.55 o
  -2  16   5        0.38        1.06      1.41 o
  -1  16   5       13.52       10.34      2.02 o
   0  16   5       28.14       27.79      3.27 o
   1  16   5       16.00       19.99      2.97 o
   2  16   5        8.29        8.04      2.94 o
  -6  17   5        9.26        7.82      2.87 o
  -5  17   5        8.61        9.94      2.78 o
  -4  17   5        5.15        3.36      1.66 o
  -3  17   5        1.39        1.86      1.57 o
  -2  17   5        2.33        2.18      1.49 o
  -1  17   5       21.65       24.83      2.98 o
   0  17   5       35.37       36.02      3.65 o
   1  17   5        0.15        0.04      1.30 o
  -5  18   5        0.54        0.78      1.69 o
  -4  18   5        1.79        1.14      1.57 o
  -3  18   5        0.01        0.83      1.51 o
  -2  18   5        0.99        0.46      1.38 o
  -1  18   5        0.01       -0.44      1.30 o
   0  18   5        0.60        1.61      1.33 o
   1  18   5        2.01       -0.27      1.61 o
  -5  19   5        2.52        1.94      1.87 o
  -4  19   5        0.14        0.08      1.33 o
  -3  19   5        0.16        0.84      1.52 o
  -2  19   5        3.23        4.02      1.81 o
  -1  19   5        0.25        0.04      1.27 o
   0  19   5        0.00        0.48      1.21 o
  -4  20   5        3.84        4.60      2.21 o
  -3  20   5        0.01        0.67      1.53 o
  -2  20   5        2.66        2.08      1.61 o
  -1  20   5        7.98        9.95      2.17 o
   0  20   5        0.25        2.25      1.96 o
  -3  21   5        4.99        4.38      2.16 o
  -2  21   5        1.98        1.48      1.64 o
  -8   0   6        6.33        9.53      3.29 o
  -7   0   6       14.44       14.29      4.22 o
  -6   0   6        0.16       -0.72      1.40 o
  -5   0   6      352.76      374.31     18.96 o
  -4   0   6      719.14      749.04     34.41 o
  -3   0   6        1.00       -0.07      1.31 o
  -2   0   6        2.33        2.18      1.57 o
  -1   0   6       11.65        8.55      2.53 o
   0   0   6       11.51       16.65      3.45 o
   1   0   6        0.48        1.34      2.22 o
   2   0   6        7.32        9.42      3.04 o
   3   0   6       17.18       18.55      6.18 o
  -8   1   6        7.33        7.53      1.96 o
  -7   1   6        0.48        1.62      1.60 o
  -6   1   6       12.46       13.92      2.21 o
  -5   1   6       35.80       38.79      3.18 o
  -4   1   6        0.05        1.99      1.16 o
  -3   1   6       35.09       38.09      2.95 o
  -2   1   6        3.63        1.98      1.10 o
  -1   1   6        2.88        3.77      1.27 o
   0   1   6        0.00        0.01      1.26 o
   1   1   6        2.41        1.79      1.48 o
   2   1   6        3.81        4.73      1.74 o
   3   1   6        4.71        8.40      2.92 o
  -8   2   6        1.18        2.32      1.74 o
  -7   2   6        5.25        4.08      1.68 o
  -6   2   6        0.12        0.33      1.33 o
  -5   2   6       42.64       47.43      4.16 o
  -4   2   6        5.65        5.33      2.08 o
  -3   2   6        5.08        5.22      1.99 o
  -2   2   6        9.21        9.72      1.82 o
  -1   2   6        1.82        1.61      1.13 o
   0   2   6        0.19        1.87      1.30 o
   1   2   6        7.27        6.42      1.65 o
   2   2   6        3.63        4.70      1.78 o
   3   2   6        5.58        5.20      2.27 o
  -8   3   6        4.91        5.67      1.95 o
  -7   3   6        1.10        1.62      1.53 o
  -6   3   6       46.03       54.22      4.14 o
  -5   3   6       29.42       33.67      3.36 o
  -4   3   6       85.42       91.89      5.04 o
  -3   3   6       51.59       55.87      4.37 o
  -2   3   6       14.05       12.40      1.99 o
  -1   3   6        1.82        2.12      1.37 o
   0   3   6       21.92       23.40      2.54 o
   1   3   6       28.44       29.60      2.84 o
   2   3   6       48.85       56.28      4.57 o
   3   3   6        2.17        3.48      2.26 o
  -8   4   6       11.62       17.19      2.64 o
  -7   4   6        2.39        3.44      1.88 o
  -6   4   6        1.71        1.37      1.77 o
  -5   4   6       51.73       51.22      4.61 o
  -4   4   6      136.04      148.44     11.84 o
  -3   4   6       52.86       52.80      4.38 o
  -2   4   6       10.52        9.70      1.94 o
  -1   4   6        8.08        7.22      1.71 o
   0   4   6        0.14        0.57      1.36 o
   1   4   6        0.60       -0.07      1.50 o
   2   4   6       23.78       27.35      2.95 o
  -8   5   6        0.55        1.99      1.87 o
  -7   5   6        2.80        3.83      2.13 o
  -6   5   6        0.26        0.90      1.55 o
  -5   5   6      168.45      172.40     10.65 o
  -4   5   6      276.32      305.96     14.11 o
  -3   5   6        4.94        4.71      2.01 o
  -2   5   6       40.97       44.20      3.27 o
  -1   5   6        1.01        0.38      1.28 o
   0   5   6        3.39        3.45      1.68 o
   1   5   6       41.12       41.09      3.66 o
   2   5   6       92.55      105.93      7.07 o
  -8   6   6       10.08        9.90      3.14 o
  -7   6   6        0.35        2.14      1.93 o
  -6   6   6        3.19        1.26      1.60 o
  -5   6   6        6.23        7.96      2.43 o
  -4   6   6       20.08       23.05      3.34 o
  -3   6   6        3.88        2.75      1.77 o
  -2   6   6        4.06        1.63      1.39 o
  -1   6   6        3.63        2.59      1.52 o
   0   6   6        6.43        6.25      1.88 o
   1   6   6        0.05        1.27      1.52 o
   2   6   6       13.91       12.12      2.44 o
  -8   7   6        0.00       -0.20      2.05 o
  -7   7   6        1.16        2.06      1.90 o
  -6   7   6        0.74        0.88      1.71 o
  -5   7   6       14.43       22.58      3.57 o
  -4   7   6        3.17        2.12      1.79 o
  -3   7   6        7.08        9.18      2.34 o
  -2   7   6        3.69        3.78      1.63 o
  -1   7   6        6.30        7.74      1.91 o
   0   7   6        0.45        0.23      1.36 o
   1   7   6        0.45        0.51      1.51 o
   2   7   6       21.60       19.21      2.89 o
  -7   8   6        1.75        1.56      1.88 o
  -6   8   6        0.22        0.21      1.57 o
  -5   8   6        1.90        0.76      2.02 o
  -4   8   6       54.35       53.98      4.81 o
  -3   8   6      189.68      174.48      6.41 o
  -2   8   6        8.67        9.34      2.02 o
  -1   8   6        0.52        2.30      1.51 o
   0   8   6        2.63        2.89      1.74 o
   1   8   6       14.14       17.86      2.85 o
   2   8   6        2.67        3.80      1.85 o
  -7   9   6        0.62        0.10      1.75 o
  -6   9   6        4.50        5.92      2.63 o
  -5   9   6        7.97        7.32      2.45 o
  -4   9   6       83.00       85.59      5.57 o
  -3   9   6       29.94       22.34      3.04 o
  -2   9   6       12.11       12.52      2.47 o
  -1   9   6        9.48        7.08      1.96 o
   0   9   6        1.63        1.43      1.55 o
   1   9   6       10.69        9.29      2.29 o
   2   9   6       17.80       17.15      3.14 o
  -7  10   6        0.20       -0.02      1.75 o
  -6  10   6        2.34        3.41      2.57 o
  -5  10   6        1.17        2.50      2.12 o
  -4  10   6        0.12        0.13      1.44 o
  -3  10   6        6.19        2.88      1.71 o
  -2  10   6        7.56        6.12      1.90 o
  -1  10   6       10.76       10.66      2.16 o
   0  10   6        3.16        3.36      1.80 o
   1  10   6        0.26        1.65      1.57 o
   2  10   6        1.93        0.01      2.02 o
  -7  11   6       18.77       12.75      4.53 o
  -6  11   6        3.66        0.90      2.37 o
  -5  11   6       33.24       42.10      4.80 o
  -4  11   6        0.46        1.08      1.84 o
  -3  11   6       26.30       25.74      3.34 o
  -2  11   6        0.01        0.15      1.50 o
  -1  11   6       51.91       53.29      4.09 o
   0  11   6       15.60       15.28      2.64 o
   1  11   6       18.09       23.47      3.19 o
  -6  12   6        0.73        2.33      2.36 o
  -5  12   6        6.40        5.03      2.24 o
  -4  12   6        7.56        3.65      2.22 o
  -3  12   6        9.11        5.35      2.11 o
  -2  12   6       26.40       30.65      3.67 o
  -1  12   6        0.19        0.78      1.47 o
   0  12   6       13.01       10.94      2.38 o
   1  12   6       17.78       15.56      2.83 o
  -6  13   6       24.91       23.55      4.04 o
  -5  13   6       41.55       34.06      4.53 o
  -4  13   6        3.12        4.48      2.19 o
  -3  13   6        7.42        2.59      1.88 o
  -2  13   6        0.58        0.13      1.67 o
  -1  13   6        4.14        5.79      1.94 o
   0  13   6        0.58        0.89      1.64 o
   1  13   6        4.48        4.65      2.38 o
  -6  14   6        3.16        1.71      2.61 o
  -5  14   6        0.83        1.64      2.26 o
  -4  14   6        3.24        3.74      2.33 o
  -3  14   6        0.03        0.45      1.55 o
  -2  14   6        1.37        1.68      1.77 o
  -1  14   6        0.00       -0.18      1.46 o
   0  14   6       13.11       14.60      2.56 o
  -5  15   6        0.67        1.03      2.04 o
  -4  15   6        5.19        6.42      2.40 o
  -3  15   6        0.46       -1.81      1.35 o
  -2  15   6        1.87        2.66      1.80 o
  -1  15   6        0.00       -0.56      1.46 o
   0  15   6        0.13       -0.44      1.62 o
  -5  16   6        0.13       -1.43      2.17 o
  -4  16   6        0.20        2.53      1.97 o
  -3  16   6        0.07       -0.92      1.50 o
  -2  16   6        1.31        0.59      1.61 o
  -1  16   6        0.35        1.40      1.49 o
  -4  17   6        0.94        1.51      2.55 o
  -3  17   6        5.56        5.58      2.60 o
  -2  17   6        0.51        1.03      2.09 o
  -7   1   7        0.02       -3.06      2.67 o
  -6   1   7        2.26        1.13      2.62 o
  -5   1   7       19.34       14.88      3.99 o
  -4   1   7        5.35        1.03      3.30 o
  -3   1   7        1.80        0.82      3.30 o
  -2   1   7       24.46       21.12      8.14 o
  -1   1   7        0.55        1.78      2.03 o
   0   1   7        2.09        5.22      2.67 o
  -7   2   7       15.06       14.92      4.00 o
  -6   2   7        4.39        5.79      2.69 o
  -5   2   7       10.46        8.47      2.47 o
  -4   2   7        0.24       -1.23      1.72 o
  -3   2   7        1.22        1.51      2.59 o
  -2   2   7        0.87        3.30      2.77 o
  -1   2   7        4.20        3.19      2.34 o
   0   2   7        2.64        3.37      2.35 o
  -7   3   7        3.17        4.83      2.33 o
  -6   3   7        2.45        2.79      2.16 o
  -5   3   7        0.25       -1.26      1.74 o
  -4   3   7       27.61       27.27      3.80 o
  -3   3   7       46.83       54.43      4.84 o
  -2   3   7        0.41        0.57      1.67 o
  -1   3   7        0.12        1.71      1.91 o
   0   3   7        0.06       -0.72      2.14 o
  -7   4   7        0.07        2.05      2.18 o
  -6   4   7        0.34        0.59      1.96 o
  -5   4   7        0.36        0.94      1.98 o
  -4   4   7       37.37       33.77      4.25 o
  -3   4   7      156.36      185.08      9.03 o
  -2   4   7       18.81       22.83      3.26 o
  -1   4   7        5.55        5.96      2.23 o
   0   4   7        1.39        1.00      2.11 o
  -6   5   7        3.86        3.46      2.13 o
  -5   5   7        0.09       -1.66      1.83 o
  -4   5   7       44.05       46.52      4.76 o
  -3   5   7        9.12       10.83      2.83 o
  -2   5   7       70.26       75.12      5.04 o
  -1   5   7        0.05       -0.71      1.60 o
   0   5   7        0.31        0.95      1.78 o
  -6   6   7        0.46        0.48      1.97 o
  -5   6   7        7.66        9.42      2.98 o
  -4   6   7        0.66       -0.67      1.73 o
  -3   6   7        1.23        4.12      2.27 o
  -2   6   7        0.80        1.03      1.77 o
  -1   6   7        2.40        1.36      1.71 o
   0   6   7        5.01        4.88      2.05 o
  -6   7   7        5.08        4.09      2.61 o
  -5   7   7        0.05        0.18      1.98 o
  -4   7   7       37.00       39.02      5.85 o
  -3   7   7       50.77       58.61      5.36 o
  -2   7   7        1.82        0.76      1.88 o
  -1   7   7        6.62        6.95      2.11 o
   0   7   7        5.36        6.36      2.11 o
  -6   8   7       22.93       29.19      5.06 o
  -5   8   7        2.14        1.75      2.10 o
  -4   8   7       10.98        6.80      2.81 o
  -3   8   7       87.14       99.23      6.55 o
  -2   8   7        3.23        1.81      1.89 o
  -1   8   7        3.99        2.03      1.81 o
  -5   9   7        8.67        6.72      2.73 o
  -4   9   7       45.08       50.25      5.37 o
  -3   9   7       24.51       31.81      4.37 o
  -2   9   7       16.55       13.52      3.12 o
  -1   9   7       11.71       11.94      2.60 o
  -5  10   7        1.36        1.26      2.16 o
  -4  10   7        2.10        1.25      2.14 o
  -3  10   7        1.04        1.21      2.05 o
  -2  10   7        1.43        1.54      1.84 o
  -1  10   7        1.67        1.33      2.04 o
  -5  11   7        3.58        0.18      2.62 o
  -4  11   7        1.18       -0.79      1.92 o
  -3  11   7        0.05       -1.40      1.75 o
  -2  11   7        2.11        3.32      2.10 o
  -4  12   7        9.18       13.19      4.66 o
  -3  12   7        0.08        1.00      2.37 o
  -2  12   7        1.32        1.20      2.14 o
 
